# Supplementary material for: Half of rifampicin-resistant Mycobacterium tuberculosis complex isolated from tuberculosis patients in Sub-Saharan Africa have concomitant resistance to pyrazinamide
Source: PLoS One. 2017 Oct 31;12(10):e0187211. doi: 10.1371/journal.pone.0187211 (PMC5663438; doi:10.1371/journal.pone.0187211)
Supplement: S1 File — Drug Susceptibility Testing (DST) data are mentioned in association with the technique used. (XLS) [file pone.0187211.s001.xls]

## Sheet: File S1
Country	SampleIDcode	Study	Yearcollection	Age	Sex	HIV	History of Tb treatment	pncA sequencing	inpncADNA	inpncAprotein	PZA	PZA Final (pncA resistant, unclear and new mut.=Resistant; WT, silent or mut. Not assoc=Sentive)	STRMGIT	INHMGIT	RIFMGIT	EMBMGIT	STRLJ	INHLJ	RIFLJ	ETHLJ	RIFXpert	rpoBMTBDRPlus	katGMTBDRPlus	inhAMTBDRPlus	rpoBSequencing	embBSequencing	Streptomycin	Isoniazid	Rifampicin	Ethambutol	OFXLJ	KMLJ	CPMLJ	AO	PASLJ	gyrAMTBDRsl	gyrBMTBDRsl	rrsMTBDRsl	eisMTBDRsl	gyrASequencing	gyrBSequencing	rrsSequencing	eisSequencing	tlyASequencing	Fluoroquinelones	Injectables	Spoligotype	Sequencing
Benin	576	Prospective	2014	31	Male	Negative	Relapse of retreatement	sequenced	gtg139gcg	Val139Ala	Resistant	Resistant																	Resistant
Benin	613	Prospective	2014	21	Male	Negative	Others	sequenced	ins526 CGCAC	Frameshift	Never reported	Resistant																	Resistant
Benin	33	Prospective	2015	32	Male	Negative	Failure new case	sequenced	gtc180ttc	Val180Phe	Resistant	Resistant																	Resistant
Benin	439	Prospective	2014	38	Male	Negative	Relapse of retreatement	sequenced	ctg159cgg	Leu159Arg	Resistant	Resistant																	Resistant
Benin	108	Prospective	2015	29	Male	Negative	Failure new case	sequenced	gcg171gtg	Ala171Val	Unclear	Resistant																	Resistant
Benin	848	Prospective	2013	22	Female	Positive	Relapse	sequenced	WT	WT	Sensitive	Sensitive																	Resistant
Benin	151	Prospective	2013	36	Male	Negative	Others	sequenced	WT	WT	Sensitive	Sensitive																	Resistant
Benin	119	Prospective	2013	30	Female	Positive	Failure new case	sequenced	WT	WT	Sensitive	Sensitive																	Resistant
Benin	457	Prospective	2014	32	Female	Negative	Failure new case	sequenced	WT	WT	Sensitive	Sensitive																	Resistant
Benin	564	Prospective	2014	31	Male	Positive	Relapse of retreatement	sequenced	WT	WT	Sensitive	Sensitive																	Resistant
Benin	550	Prospective	2014	22	Male	Negative	Relapse of retreatement	sequenced	WT	WT	Sensitive	Sensitive																	Resistant
Benin	536	Prospective	2014	45	Male	Negative	Relapse	sequenced	WT	WT	Sensitive	Sensitive																	Resistant
Benin	919	Prospective	2014	42	Male	Negative	Failure new case	sequenced	WT	WT	Sensitive	Sensitive																	Resistant
Benin	180	Prospective	2014	41	Male	Negative	Relapse of retreatement	sequenced	WT	WT	Sensitive	Sensitive																	Resistant
Benin	133	Prospective	2014	41	Male	Negative	Failure new case	failed																					Resistant
Burkina Faso	2014-01-003	Prospective	2014	50	Male	Negative	Failure retreatment	sequenced	del421 72bp	del Gln141 to Ser164	Never reported	Resistant										DWT3/4, Mut D516V	DWT, Mut S315T1	WT				Resistant	Resistant							WT	WT	WT	WT						Sensitive	Sensitive		Sanger
Burkina Faso	2014-02-007	Prospective	2014	55	Male	Negative	Failure retreatment	sequenced	aag/gag	Lys96Glu	Resistant	Resistant										DWT3/4, Mut D516V	DWT, Mut S315T1	DWT2, Mut T8C				Resistant	Resistant							WT	WT	WT	WT						Sensitive	Sensitive		Sanger
Burkina Faso	2014-01-006	Prospective	2014	29	Male	Negative	Failure retreatment	sequenced	aag/tag	Lys48Stop	Resistant	Resistant										DWT7/8, Mut H526D	DWT, Mut S315T1	WT	H526D	Q497R (cag/cgg)		Resistant	Resistant	Resistant						WT	WT	DWT1	WT	WT		WT	WT		Sensitive	Sensitive		WGS
Burkina Faso	2014-01-011	Prospective	2014	29	Male	Negative	Relapse of retreatement	sequenced	aag/gag	Lys96Glu	Resistant	Resistant										DWT3/4, Mut D516V	DWT, Mut S315T1	DWT2, Mut T8C				Resistant	Resistant							WT	WT	WT	WT						Sensitive	Sensitive		Sanger
Burkina Faso	2015-01-009	Prospective	2015	44	Male	Negative	Failure new case	sequenced	WT	WT	Sensitive	Sensitive										DWT3/4, Mut D516V	DWT, Mut S315T1	DWT2, Mut T8C				Resistant	Resistant							WT	WT	DWT1	WT			WT by Sanger			Sensitive	Sensitive		Sanger
Burundi	2015-01-006	Prospective	2015	30	Female	Negative	Failure new case	sequenced		Ala134Val	Resistant	Resistant										delWT7	MUT1	Wildtype (Hain)				RHighlevel	Resistant											Wildtype		Wildtype			Sensitive	Sensitive
Burundi	2013-01-029	Prospective	2013	21	Male	Negative	Failure retreatment	sequenced	167act, 190ctc (both mix WT)	Thr167Thr (mix WT)	Sensitive	Sensitive										MUT3	MUT1	Wildtype(Hain)				RHighlevel	Resistant											échec		Wildtype				Sensitive
Burundi	2014-01-016	Prospective	2014	28	Female	Positive	Failure new case	sequenced	del391 3bp	del Val131	Never reported	Resistant										MUT3	MUT1	Wildtype(Hain)				RHighlevel	Resistant											Wildtype		Wildtype			Sensitive	Sensitive
Burundi	2014-01-002	Prospective	2014	18	Female	Negative	Failure new case	sequenced	ins362 c	frameshift	Never reported	Resistant										delWT2/7	MUT1	Wildtype(Hain)				RHighlevel	Resistant											Wildtype		Wildtype			Sensitive	Sensitive
Burundi	2015-01-001	Prospective	2015	23	Male	Negative	Failure new case	sequenced	del391 3bp	del Val131	Never reported	Resistant										MUT3	MUT1	Wildtype(Hain)				RHighlevel	Resistant											Wildtype		Wildtype			Sensitive	Sensitive
Burundi	2014-01-004	Prospective	2014	35	Male	Negative	Failure new case	sequenced		His51Pro	Resistant	Resistant										MUT3	MUT1	Wildtype(Hain)				RHighlevel	Resistant											Wildtype		Wildtype			Sensitive	Sensitive
Burundi	2014-01-031	Prospective	2014	41	Female	Negative	Failure retreatment	sequenced	del391 3bp	del Val131	Never reported	Resistant										MUT3	MUT1	Wildtype(Hain)				RHighlevel	Resistant											Wildtype		Wildtype			Sensitive	Sensitive
Burundi	2013-01-022	Prospective	2013	21	Male	Negative	Failure new case	sequenced		Met175Ile	Resistant	Resistant	R	Rh	R	R											Resistant	Resistant	Resistant	Resistant	S	S	S	S	S										Sensitive	Sensitive
Burundi	2014-01-009	Prospective	2014	23	Male	Negative	Relapse	sequenced		Met175Ile	Resistant	Resistant										MUT3	MUT1	Wildtype(Hain)				RHighlevel	Resistant											Wildtype		Wildtype			Sensitive	Sensitive
Burundi	2013-01-036	Prospective	2013	38	Male	Negative	Failure retreatment	sequenced		Met175Ile	Resistant	Resistant										MUT3	MUT1	Wildtype(Hain)				RHighlevel	Resistant											Wildtype		Wildtype			Sensitive	Sensitive
Burundi	2015-01-002	Prospective	2015	34	Male	Negative	Failure retreatment	sequenced	del391 3bp	del Val131	Never reported	Resistant										MUT3	MUT1	Wildtype(Hain)				RHighlevel	Resistant											Wildtype		Wildtype			Sensitive	Sensitive
Burundi	2013-01-024	Prospective	2013					sequenced		Met175Ile	Resistant	Resistant	R	Rl	R	S											Resistant	Resistant	Resistant	Sensitive	S	S	S	S	S										Sensitive	Sensitive
Burundi	2013-01-034	Prospective	2013					sequenced	del391 3bp	del Val131	Never reported	Resistant										MUT3	MUT1	Wildtype(Hain)				RHighlevel	Resistant											Wildtype		Wildtype			Sensitive	Sensitive
Burundi	2014-01-003	Prospective	2014					sequenced	ins362 c	frameshift	Never reported	Resistant										delWT2/7	MUT1	Wildtype(Hain)				RHighlevel	Resistant											Wildtype		Wildtype			Sensitive	Sensitive
Burundi	2014-01-033	Prospective	2014	24	Female	Negative	Failure new case	sequenced	del391 3bp	del Val131	Never reported	Resistant										MUT3	MUT1	Wildtype(Hain)				RHighlevel	Resistant											Wildtype		Wildtype			Sensitive	Sensitive
Burundi	2014-01-015	Prospective	2014	29	Female	Negative	Failure retreatment	sequenced	ins193 a	frameshift	Resistant	Resistant										MUT3	MUT1	Wildtype(Hain)				RHighlevel	Resistant											Wildtype		Wildtype			Sensitive	Sensitive
Burundi	2014-01-020	Prospective	2014	20	Female	Negative	Failure new case	sequenced		Met175Ile	Resistant	Resistant										MUT3	MUT1	Wildtype(Hain)				RHighlevel	Resistant											Wildtype		Wildtype			Sensitive	Sensitive
Burundi	2014-01-024	Prospective	2014	30	Male	Positive	Relapse	sequenced		silent mutation	Sensitive	Sensitive										MUT3	MUT1	Wildtype(Hain)				RHighlevel	Resistant											Wildtype		invalid (no rrs)			Sensitive
Burundi	2014-01-018	Prospective	2014	23	Male	Negative	Relapse	sequenced		Met175Ile	Resistant	Resistant										MUT3	MUT1	Wildtype(Hain)				RHighlevel	Resistant											Wildtype		Wildtype			Sensitive	Sensitive
Burundi	2014-01-038	Prospective	2014	34	Male	Negative	Failure new case	sequenced		Gln10Stop	Resistant	Resistant										MUT1	MUT1	Wildtype(Hain)				RHighlevel	Resistant											Wildtype		Wildtype			Sensitive	Sensitive
Burundi	2014-01-010	Prospective	2014	28	Male	Negative	Failure new case	sequenced		Met175Ile	Resistant	Resistant										MUT3	MUT1	Wildtype(Hain)				RHighlevel	Resistant											Wildtype		Wildtype			Sensitive	Sensitive
Burundi	2014-01-006	Prospective	2014	33	Female	Negative	Failure new case	sequenced		Met175Ile	Resistant	Resistant										MUT3	MUT1	Wildtype(Hain)				RHighlevel	Resistant											Wildtype		Wildtype			Sensitive	Sensitive
Burundi	2014-01-021	Prospective	2014	24	Female	Positive	Failure new case	sequenced		WT	Sensitive	Sensitive										delWT4/8	MUT1	Wildtype(Hain)				RHighlevel	Resistant											Wildtype		Wildtype			Sensitive	Sensitive
Burundi	2014-01-029	Prospective	2014	24	Female	Negative	Failure new case	sequenced		WT	Sensitive	Sensitive										delWT2/7	MUT1	Wildtype(Hain)				RHighlevel	Resistant											Wildtype		Wildtype			Sensitive	Sensitive
Burundi	2015-01-005	Prospective	2015	38	Male	Negative	Failure new case	sequenced		WT	Sensitive	Sensitive										MUT3	MUT1	Wildtype (Hain)				RHighlevel	Resistant											invalid (no TUB)		invalid (no TUB)
Burundi	2014-01-007	Prospective	2014	39	Male	Positive	Failure new case	sequenced		WT	Sensitive	Sensitive										delWT8	MUT1	Wildtype(Hain)				RHighlevel	Resistant											Wildtype		Wildtype			Sensitive	Sensitive
Burundi	2014-01-036	Prospective	2014	38	Female	Negative	Failure new case	sequenced		WT	Sensitive	Sensitive										MUT3	MUT1	Wildtype(Hain)				RHighlevel	Resistant											Wildtype		Wildtype			Sensitive	Sensitive
Burundi	2013-01-028	Prospective	2013	40	Male	Positive	Failure retreatment	sequenced		WT	Sensitive	Sensitive										MUT3	MUT1	Wildtype(Hain)				RHighlevel	Resistant											Wildtype		Wildtype			Sensitive	Sensitive
Burundi	2014-01-014	Prospective	2014	27	Female	Negative	Failure new case	sequenced		WT	Sensitive	Sensitive										delWT4/5	MUT1	Wildtype(Hain)				RHighlevel	Resistant											Wildtype		Wildtype			Sensitive	Sensitive
Burundi	2013-01-035	Prospective	2013	44	Male	Positive	Failure new case	sequenced		WT	Sensitive	Sensitive										MUT3	MUT1	Wildtype(Hain)				RHighlevel	Resistant											Wildtype		Wildtype			Sensitive	Sensitive
Burundi	2014-01-001	Prospective	2014	27	Female	Negative	Failure retreatment	sequenced		WT	Sensitive	Sensitive										MUT3	MUT1	Wildtype(Hain)				RHighlevel	Resistant											Wildtype		Wildtype			Sensitive	Sensitive
Burundi	2014-01-023	Prospective	2014	23	Male	Negative	Treatment after defaulter	sequenced		WT	Sensitive	Sensitive										MUT3	MUT1	Wildtype(Hain)				RHighlevel	Resistant											Wildtype		Wildtype			Sensitive	Sensitive
Burundi	2015-01-003	Prospective	2015					failed														MUT3	MUT1	Wildtype(Hain)				RHighlevel	Resistant											invalid (no TUB)		invalid (no TUB)
Burundi	2014-01-049	Prospective	2014					failed														MUT3	MUT1	Wildtype(Hain)				RHighlevel	Resistant											Wildtype		Wildtype			Sensitive	Sensitive
Burundi	2014-01-042	Prospective	2014					failed														invalid (noTUB)	invalid (no TUB)	invalid (noTUB)				Undefined	Resistant											invalid (no TUB)		invalid (no TUB)
Burundi	2015-01-004	Prospective	2015					failed														MUT3	MUT1	Wildtype (Hain)				RHighlevel	Resistant											Wildtype		Wildtype			Sensitive	Sensitive
Cameroun	2013-02-021	Prospective	2013	27	Female	Negative	Failure retreatment	sequenced		Asp12Ala	Resistant	Resistant										531Leu, 561Val	Wildtype	C -15 T				RLowlevel	Resistant											Wildtype		Wildtype			Sensitive	Sensitive
Cameroun	2014-01-033	Prospective	2014					sequenced		Gln10Pro	Resistant	Resistant										MUT2B	MUT1	Wildtype				RHighlevel	Resistant											Wildtype		Wildtype	Wildtype		Sensitive	Sensitive
Cameroun	2014-01-012	Prospective	2014	54	Female	Negative	Failure new case	sequenced		Gln10Pro	Resistant	Resistant										DELWT3/WT4	MUT1	échec PCR				RHighlevel	Resistant											Wildtype		Wildtype	Wildtype		Sensitive	Sensitive
Cameroun	2013-03-022	Prospective	2013	43	Male	Negative	Relapse	sequenced		Stop187Arg	Resistant	Resistant										531Leu, 561Val	Wildtype	pos. -17(T)				RLowlevel	Resistant											Wildtype		Wildtype			Sensitive	Sensitive
Cameroun	2013-01-046	Prospective	2013	45	Male	Positive	Failure new case	sequenced		Gln10Pro	Resistant	Resistant										513Lys, 526Asp	315Thr	pos. 102 (A)				RHighlevel	Resistant											Wildtype		Wildtype			Sensitive	Sensitive
Cameroun	2014-02-015	Prospective	2014	30	Male	Negative	Failure retreatment	sequenced		Asp12Asn (mix WT)	Resistant	Resistant	R	Rh	R	R											Resistant	RHighlevel	Resistant	Resistant	S	S	S	S											Sensitive	Sensitive
Cameroun	2013-02-004	Prospective	2013	49	Male	Positive	Failure retreatment	sequenced	ins196 large (hypothetical protein)	frameshift	Never reported	Resistant										531Leu	315Thr	Wildtype				RHighlevel	Resistant											Wildtype		Wildtype			Sensitive	Sensitive
Cameroun	2013-01-033	Prospective	2013	32	Female	Positive	Failure retreatment	sequenced		Ala102Arg	Sensitive	Sensitive										531Leu	315Thr	pos. -47(C)				RHighlevel	Resistant											Wildtype		Wildtype			Sensitive	Sensitive
Cameroun	2014-02-026	Prospective	2014	29	Male	Negative	Failure new case	sequenced		Cys14Stop	Resistant	Resistant	R	Rl	R	R											Resistant	RLowlevel	Resistant	Resistant	S	S	S	R											Sensitive	Sensitive
Cameroun	2014-01-037	Prospective	2014	27	Female	Negative	Failure new case	sequenced		del promotor/TATA	Never reported	Resistant										DEL WT7	MUT1	Wildtype				RHighlevel	Resistant											Wildtype		Wildtype	Wildtype		Sensitive	Sensitive
Cameroun	2013-02-009	Prospective	2013	60	Male	Negative	Others	sequenced	del298 a	frameshift	Never reported	Resistant										526Tyr	315Thr	C -15 T				RHighlevel	Resistant											599Asn		Wildtype			Sensitive	Sensitive
Cameroun	2013-01-022	Prospective	2013	43	Female	Positive	Failure retreatment	sequenced		Lys48Asn (mix WT)	Never reported	Resistant										MUT2B	MUT1	MUT1				RHighlevel	Resistant											Wildtype		Wildtype	Wildtype		Sensitive	Sensitive
Cameroun	2014-02-034	Prospective	2014	22	Female	Positive	Treatment after defaulter	sequenced		Ser104Arg	Resistant	Resistant	R	Rh	R	R											Resistant	RHighlevel	Resistant	Resistant	S	S	S	R											Sensitive	Sensitive
Cameroun	2013-03-021	Prospective	2013	56	Male	Negative	Relapse	sequenced		Thr160Pro	Resistant	Resistant										531Leu	315Thr	Wildtype				RHighlevel	Resistant											Wildtype		Wildtype			Sensitive	Sensitive
Cameroun	2013-01-030	Prospective	2013	24	Female	Negative	New case	sequenced		Ala171Val	Unclear	Resistant										531Leu	315Thr	Wildtype				RHighlevel	Resistant											Wildtype		Wildtype			Sensitive	Sensitive
Cameroun	2013-01-039	Prospective	2013	38	Male	Negative	Failure new case	sequenced		Val139Ala	Resistant	Resistant										531Leu	315Thr	Wildtype				RHighlevel	Resistant											Wildtype		Wildtype			Sensitive	Sensitive
Cameroun	2013-01-040	Prospective	2013	35	Male	Negative	Failure new case	sequenced		Cys14Stop	Resistant	Resistant										531Leu, 561Val	315Thr	Wildtype				RHighlevel	Resistant											Wildtype		Wildtype			Sensitive	Sensitive
Cameroun	2013-01-025	Prospective	2013	45	Male	Negative	Failure new case	sequenced	Ins175 TCCGGCACACCGGACTATTCCTCTC	frameshift	Never reported	Resistant										531Leu	échec PCR	pos. -47(C)				RLowlevel	Resistant											Wildtype		Wildtype			Sensitive	Sensitive
Cameroun	2013-03-029	Prospective	2013	53	Female	Positive	Relapse	sequenced		Thr142Pro	Resistant	Resistant										531Leu, 561Val	Wildtype	C -15 T				RLowlevel	Resistant											94Gly		Wildtype			Resistant	Sensitive
Cameroun	2015-01-001	Prospective	2015	32	Female	Negative	Failure new case	sequenced		Leu120Arg	Resistant	Resistant										MUT3	DELWT1	DELWT1, DELWT2				RHighlevel	Resistant											Wildtype		Wildtype	Wildtype		Sensitive	Sensitive
Cameroun	201303-023	Prospective	2013	28	Female	Positive	Relapse	sequenced		Cys72Arg	Resistant	Resistant										MUT3	MUT1	Wildtype				RHighlevel	Resistant											Wildtype		Wildtype	Wildtype		Sensitive	Sensitive
Cameroun	2015-03-002	Prospective	2015	30	Male	Negative	Failure retreatment	sequenced	tgc14tga	Cys14Stop	Resistant	Resistant										DELWT8	MUT1	Wildtype				RHighlevel	Resistant											Wildtype		Wildtype	Wildtype		Sensitive	Sensitive
Cameroun	2013-03-027	Prospective	2013	25	Male	Negative	Failure new case	sequenced		Ala171Val	Unclear	Resistant										531Leu	315Thr	Wildtype				RHighlevel	Resistant											Wildtype		Wildtype			Sensitive	Sensitive
Cameroun	2013-01-044	Prospective	2013	54	Male	Positive	Relapse	sequenced		Arg154Gly	Unclear	Resistant										531Leu, 621Pro	315Thr	Wildtype				RHighlevel	Resistant											Wildtype		Wildtype			Sensitive	Sensitive
Cameroun	2013-02-010	Prospective	2013	27	Female	Positive	Others	sequenced	taa	Tyr95Stop (mix WT)	Resistant	Resistant										516Val	Mix WT + 315Thr	Wildtype				RHighlevel	Resistant											Wildtype		Wildtype			Sensitive	Sensitive
Cameroun	2014-01-031	Prospective	2014	25	Male	Negative	Failure new case	sequenced	-11A/G	promotor	Resistant	Resistant										MUT3	MUT1	Wildtype				RHighlevel	Resistant											Wildtype		Wildtype	Wildtype		Sensitive	Sensitive
Cameroun	2014-01-007	Prospective	2014	20	Male	Negative	Failure new case	sequenced		Thr160Pro	Resistant	Resistant										MUT3	MUT1	Wildtype				RHighlevel	Resistant											Wildtype		Wildtype	Wildtype		Sensitive	Sensitive
Cameroun	2014-02-022	Prospective	2014	39	Male	Negative	Failure new case	sequenced	del336 cgg	del Gly113	Never reported	Resistant		Rl	R	R												RLowlevel	Resistant	Resistant	S	S	S	S											Sensitive	Sensitive
Cameroun	2015-01-005	Prospective	2015	20	Female	Negative	Failure new case	sequenced		Thr160Pro	Resistant	Resistant										MUT3	MUT1	Wildtype				RHighlevel	Resistant											Wildtype		Wildtype	Wildtype		Sensitive	Sensitive
Cameroun	2015-01-008	Prospective	2015	43	Male	Positive	Failure new case	sequenced		Gln10Pro	Resistant	Resistant										MUT2B	MUT1	Wildtype				RHighlevel	Resistant											Wildtype		Wildtype	Wildtype		Sensitive	Sensitive
Cameroun	2015-02-001	Prospective	2015	50	Male	Positive	Treatment after defaulter	sequenced		Asp12Glu (mix WT)	Resistant	Resistant	R	Rl	R	S											Resistant	RLowlevel	Resistant	Sensitive	S	S	S	S											Sensitive	Sensitive
Cameroun	2013-02-015	Prospective	2013	45	Male	Negative	Relapse	sequenced		Trp68Cys	Resistant	Resistant										531Leu, 516Val	Failed (Blast: Mtb complex fadD28 DNA (n=1) )	pos. -47(C)				RLowlevel	Resistant											Wildtype		Wildtype			Sensitive	Sensitive
Cameroun	2014-03-006	Prospective	2014	37	Female	Negative	Relapse	sequenced		Thr87Met	Resistant	Resistant										MUT3	Wildtype	MUT1				RLowlevel	Resistant											Wildtype		Wildtype	Wildtype		Sensitive	Sensitive
Cameroun	2014-01-008	Prospective	2014	34	Female	Positive	Relapse	sequenced		Thr160Pro	Resistant	Resistant										531Leu, 633Leu	315Thr	Wildtype				RHighlevel	Resistant											Wildtype		Wildtype			Sensitive	Sensitive
Cameroun	2014-01-014	Prospective	2014	18	Male	Negative	Failure new case	sequenced		Leu120Arg	Resistant	Resistant										MUT3	DEL WT	échec PCR				RHighlevel	Resistant											Wildtype		Wildtype	Wildtype		Sensitive	Sensitive
Cameroun	2013-01-028	Prospective	2013	44	Male	Negative	Failure new case	sequenced		Ala171Val	Unclear	Resistant										531Leu	315Thr	Wildtype				RHighlevel	Resistant											Wildtype		Wildtype			Sensitive	Sensitive
Cameroun	2013-02-011	Prospective	2013	25	Male	Negative	Others	sequenced		Ser104Arg	Resistant	Resistant										531Leu	315Thr	Wildtype				RHighlevel	Resistant											Wildtype		Wildtype			Sensitive	Sensitive
Cameroun	2015-01-010	Prospective	2015					sequenced	Del99 CTACCTGG	frameshift	Never reported	Resistant										MUT3	MUT1	Wildtype				RHighlevel	Resistant											Wildtype		Wildtype	Wildtype		Sensitive	Sensitive
Cameroun	2013-01-005	Prospective	2013	43	Female	Negative	Failure new case	sequenced		Ile6Thr	Resistant	Resistant										531Leu	315Thr	pos. -47(C)				RHighlevel	Resistant											Wildtype		Wildtype			Sensitive	Sensitive
Cameroun	2014-01-005	Prospective	2014	19	Female	Negative	New case	sequenced		Gln10Pro	Resistant	Resistant										MUT2B	MUT1	Wildtype				RHighlevel	Resistant											Wildtype		Wildtype	Wildtype		Sensitive	Sensitive
Cameroun	2013-01-047	Prospective	2013	26	Male	Negative	Failure new case	sequenced		Thr160Pro	Resistant	Resistant										MUT3	MUT1	Wildtype				RHighlevel	Resistant											Wildtype		Wildtype	Wildtype		Sensitive	Sensitive
Cameroun	2013-01-020	Prospective	2013	34	Female	Positive	Relapse	sequenced	Del293 c	frameshift	Never reported	Resistant										516Val	315Thr	Wildtype				RHighlevel	Resistant											Wildtype		Wildtype			Sensitive	Sensitive
Cameroun	2014-01-015	Prospective	2014	29	Female	Negative	Failure new case	sequenced		Thr160Pro	Resistant	Resistant										531Leu, 633Leu	315Thr	Wildtype				RHighlevel	Resistant											Wildtype		Wildtype			Sensitive	Sensitive
Cameroun	2014-01-013	Prospective	2014	21	Male	Negative	Relapse	sequenced		Leu120Arg	Resistant	Resistant										MUT3	DEL WT	échec PCR				RHighlevel	Resistant											Wildtype		Wildtype	Wildtype		Sensitive	Sensitive
Cameroun	2014-01-009	Prospective	2014	24	Male	Negative	Failure retreatment	sequenced		Pro69Arg	Resistant	Resistant										516Glu, 526Asn	315Thr	Wildtype				RHighlevel	Resistant											Wildtype		Wildtype	Wildtype		Sensitive	Sensitive
Cameroun	2014-03-017	Prospective	2014	53	Male	Negative	Failure new case	sequenced		Ala171Val	Unclear	Resistant										MUT2A, MUT2B, MUT3	MUT1	Wildtype				RHighlevel	Resistant											Wildtype		Wildtype	Wildtype		Sensitive	Sensitive
Cameroun	2014-02-028	Prospective	2014	36	Female	Negative	Failure retreatment	sequenced		Ser104Arg	Resistant	Resistant	R	Rh	R	R											Resistant	RHighlevel	Resistant	Resistant	S	S	S	R											Sensitive	Sensitive
Cameroun	2014-01-003	Prospective	2014	41	Male	Positive	Failure new case	sequenced		Tyr103His	Resistant	Resistant										DEL WT3/WT4	MUT1	Wildtype				RHighlevel	Resistant											Wildtype		Wildtype	Wildtype		Sensitive	Sensitive
Cameroun	2013-01-037	Prospective	2013	28	Male	Negative	New case	sequenced		Met1Ile	Resistant	Resistant										531Leu	315Thr	Wildtype				RHighlevel	Resistant											Wildtype		Wildtype			Sensitive	Sensitive
Cameroun	2014-02-006	Prospective	2014	48	Male	Negative	Failure new case	sequenced		Tyr103His	Resistant	Resistant	S	Rl	R	R											Sensitive	RLowlevel	Resistant	Resistant	S	S	S	S											Sensitive	Sensitive
Cameroun	2014-03-002	Prospective	2014	24	Female	Negative	Relapse	sequenced	Del257 81bp	frameshift	Never reported	Resistant										MUT3	MUT1	Wildtype				RHighlevel	Resistant											Wildtype		Wildtype	Wildtype		Sensitive	Sensitive
Cameroun	2013-03-024	Prospective	2013	43	Female	Negative	Failure new case	sequenced		Gln10Pro	Resistant	Resistant										513Lys, 526Asp	315Thr	pos. 102 (A)				RHighlevel	Resistant											Wildtype		Wildtype			Sensitive	Sensitive
Cameroun	2014-03-012	Prospective	2014	21	Female	Negative	Failure new case	sequenced	tag	Tyr41Stop	Resistant	Resistant										DEL WT7	MUT1	Wildtype				RHighlevel	Resistant											Wildtype		Wildtype	Wildtype		Sensitive	Sensitive
Cameroun	2015-02-004	Prospective	2015	28	Male	Negative	Failure new case	sequenced		Tyr103His	Resistant	Resistant	S	Rl	R	R											Sensitive	RLowlevel	Resistant	Resistant	S	S	S	S											Sensitive	Sensitive
Cameroun	2014-01-010	Prospective	2014	35	Male	Negative	Failure retreatment	sequenced		Gln122Stop	Resistant	Resistant										DEL WT7/WT8	MUT1	Wildtype				RHighlevel	Resistant											Wildtype		Wildtype	Wildtype		Sensitive	Sensitive
Cameroun	2014-02-023	Prospective	2014	20	Male	Negative	Failure new case	sequenced		Ala46Glu	Resistant	Resistant	R	Rl	R	R											Resistant	RLowlevel	Resistant	Resistant	S	S	S	S											Sensitive	Sensitive
Cameroun	2014-03-001	Prospective	2014	24	Male	Negative	Failure new case	sequenced	ins389 gg	frameshift	Resistant	Resistant										MUT3	MUT1	Invalid				RHighlevel	Resistant											Wildtype		Wildtype	Wildtype		Sensitive	Sensitive
Cameroun	2014-02-010	Prospective	2014	24	Male	Negative	Failure retreatment	sequenced		Thr142Pro	Resistant	Resistant	R	Rl	R	S											Resistant	RLowlevel	Resistant	Sensitive	S	S	S	S											Sensitive	Sensitive
Cameroun	2014-01-036	Prospective	2014	46	Female	Positive	Relapse	sequenced		Gly97Asp	Resistant	Resistant										MUT3	MUT1	Wildtype				RHighlevel	Resistant											Wildtype		Wildtype	Wildtype		Sensitive	Sensitive
Cameroun	2013-01-041	Prospective	2013	26	Male	Negative	Failure new case	sequenced		Gln10Pro	Resistant	Resistant										513Lys, 526Asp	315Thr	G -102 A				RHighlevel	Resistant											Wildtype		Wildtype			Sensitive	Sensitive
Cameroun	2014-01-017	Prospective	2014	21	Female	Negative	Relapse	sequenced	-11A/G	promotor	Resistant	Resistant										MUT3	MUT1	Wildtype				RHighlevel	Resistant											Wildtype		Wildtype	Wildtype		Sensitive	Sensitive
Cameroun	2013-01-048	Prospective	2013	25	Female	Negative	Relapse	sequenced		Asp12Tyr	Never reported	Resistant										526Tyr	315Thr, 317Thr, Mix: WT stop300(TGA)	Wildtype				RHighlevel	Resistant											Wildtype		Wildtype			Sensitive	Sensitive
Cameroun	2013-01-043	Prospective	2013	38	Female	Negative	Failure new case	sequenced	Del139 a	frameshift	Never reported	Resistant										526Asp	315Thr	Wildtype				RHighlevel	Resistant											Wildtype		Wildtype			Sensitive	Sensitive
Cameroun	2013-02-019	Prospective	2013	45	Female	Positive	New case	sequenced		His137Gln	Never reported	Resistant										531Leu	315Thr	Wildtype				RHighlevel	Resistant											Wildtype		Wildtype			Sensitive	Sensitive
Cameroun	2014-01-028	Prospective	2014	29	Male	Negative	New case	sequenced		Stop187Trp	Never reported	Resistant										MUT3	MUT1	Wildtype				RHighlevel	Resistant											Wildtype		Wildtype	Wildtype		Sensitive	Sensitive
Cameroun	2013-03-015	Prospective	2013	27	Male	Negative	Relapse	sequenced		Asp63Ala	Unclear	Resistant										MUT3	MUT1	Wildtype				RHighlevel	Resistant											MUT1 (90Val)		Wildtype	Wildtype		Resistant	Sensitive
Cameroun	2014-01-011	Prospective	2014	80	Male	Negative	Failure new case	sequenced		WT	Sensitive	Sensitive										MUT3	Wildtype	échec PCR					Resistant											Wildtype		Wildtype	Wildtype		Sensitive	Sensitive
Cameroun	2013-01-049	Prospective	2013	48	Male	Negative	Failure retreatment	sequenced		WT	Sensitive	Sensitive										DEL WT7	MUT1	WT				RHighlevel	Resistant											Wildtype		Wildtype	Wildtype		Sensitive	Sensitive
Cameroun	2013-01-036	Prospective	2013	39	Male	Positive	Relapse	sequenced		WT	Sensitive	Sensitive										526Asp	Wildtype	pos. -17(T)				RLowlevel	Resistant											693Ala		Wildtype			Sensitive	Sensitive
Cameroun	2015-02-006	Prospective	2015	42	Male	Negative	Relapse	sequenced		WT	Sensitive	Sensitive	R	-	R	S											Resistant		Resistant	Sensitive	S	S	S	S											Sensitive	Sensitive
Cameroun	2014-02-030	Prospective	2014	53	Male	Negative	Failure new case	sequenced		WT	Sensitive	Sensitive	S	Rh	R	S											Sensitive	RHighlevel	Resistant	Sensitive	S	S	S	S											Sensitive	Sensitive
Cameroun	2014-02-011	Prospective	2014	39	Female	Positive	Relapse	sequenced		WT	Sensitive	Sensitive	R	Rl	R	S											Resistant	RLowlevel	Resistant	Sensitive	S	S	S	S											Sensitive	Sensitive
Cameroun	2015-01-011	Prospective	2015	23	Female	Negative	Failure new case	sequenced		WT	Sensitive	Sensitive										DELWT3, DELWT4	MUT1	MUT1				RHighlevel	Resistant											Wildtype		Wildtype	Wildtype		Sensitive	Sensitive
Cameroun	2014-02-025	Prospective	2014	42	Male	Positive	Failure retreatment	sequenced		WT	Sensitive	Sensitive	R	Rl	R	R											Resistant	RLowlevel	Resistant	Resistant	S	S	S	S											Sensitive	Sensitive
Cameroun	2013-02-012	Prospective	2013	26	Female	Negative	Failure retreatment	sequenced		WT	Sensitive	Sensitive										526Asp	315Thr	Wildtype				RHighlevel	Resistant											Wildtype		Wildtype			Sensitive	Sensitive
Cameroun	2015-03-001	Prospective	2015	58	Female	Positive	New case	sequenced		WT	Sensitive	Sensitive										MUT3	MUT1	Wildtype				RHighlevel	Resistant											Wildtype		Wildtype	Wildtype		Sensitive	Sensitive
Cameroun	2015-02-009	Prospective	2015	26	Male	Positive	Failure retreatment	sequenced		WT	Sensitive	Sensitive	S	Rl	R	S											Sensitive	RLowlevel	Resistant	Sensitive	S	S	S	S											Sensitive	Sensitive
Cameroun	2014-01-025	Prospective	2014	31	Female	Negative	Failure new case	sequenced		WT	Sensitive	Sensitive										MUT3	MUT1	Wildtype				RHighlevel	Resistant											Wildtype		Wildtype	Wildtype		Sensitive	Sensitive
Cameroun	2014-03-003	Prospective	2014	29	Male	Positive	Failure new case	sequenced		WT	Sensitive	Sensitive										MUT2B	MUT1	Wildtype				RHighlevel	Resistant											Wildtype		Wildtype	Wildtype		Sensitive	Sensitive
Cameroun	2014-01-023	Prospective	2014	32	Male	Negative	Failure retreatment	sequenced		WT	Sensitive	Sensitive										531Leu	315Thr	Wildtype				RHighlevel	Resistant											Wildtype		Wildtype			Sensitive	Sensitive
Cameroun	2013-01-038	Prospective	2013	28	Male	Negative	Relapse	sequenced		WT	Sensitive	Sensitive										531Leu	315Thr	Wildtype				RHighlevel	Resistant											Wildtype		Wildtype			Sensitive	Sensitive
Cameroun	2014-01-030	Prospective	2014	30	Male	Negative	New case	sequenced		WT	Sensitive	Sensitive										DEL WT3/WT4	MUT1	MUT1				RHighlevel	Resistant											Wildtype		Wildtype	Wildtype		Sensitive	Sensitive
Cameroun	2013-02-006	Prospective	2013	71	Female	Negative	Failure new case	sequenced		WT	Sensitive	Sensitive										531Leu	315Thr	Wildtype				RHighlevel	Resistant											Wildtype		G 1473 A			Sensitive	Sensitive
Cameroun	2014-01-020	Prospective	2014					sequenced		WT	Sensitive	Sensitive										MUT3	MUT1	Wildtype				RHighlevel	Resistant											Wildtype		Wildtype	Wildtype		Sensitive	Sensitive
Cameroun	2013-02-017	Prospective	2013					sequenced		WT	Sensitive	Sensitive										531Leu	315Thr	Wildtype				RHighlevel	Resistant											Wildtype		Wildtype			Sensitive	Sensitive
Cameroun	2014-01-004	Prospective	2014	35	Male	Positive	Failure new case	sequenced		WT	Sensitive	Sensitive										MUT3	MUT1	Wildtype				RHighlevel	Resistant											Wildtype		Wildtype	Wildtype		Sensitive	Sensitive
Cameroun	2014-02-016	Prospective	2014	27	Female	Negative	Failure retreatment	sequenced		WT	Sensitive	Sensitive	S	Rl	R	S											Sensitive	RLowlevel	Resistant	Sensitive	S	S	S	S											Sensitive	Sensitive
Cameroun	2014-01-016	Prospective	2014	25	Male	Negative	Failure new case	sequenced		WT	Sensitive	Sensitive										MUT2B	MUT2	échec PCR				RHighlevel	Resistant											Wildtype		Wildtype	Wildtype		Sensitive	Sensitive
Cameroun	2013-01-003	Prospective	2013					sequenced		WT	Sensitive	Sensitive										MUT2B	Wildtype	échec PCR					Resistant											Wildtype		Wildtype	Wildtype		Sensitive	Sensitive
Cameroun	2013-01-026	Prospective	2013	44	Male	Positive	Failure retreatment	sequenced		WT	Sensitive	Sensitive										526Val	315Thr	pos. -17(T)				RHighlevel	Resistant											Wildtype		Wildtype			Sensitive	Sensitive
Cameroun	2014-01-022	Prospective	2014	21	Male	Negative	Failure new case	sequenced		WT	Sensitive	Sensitive										DEL WT3/WT4	MUT1	MUT1				RHighlevel	Resistant											Wildtype		Wildtype	Wildtype		Sensitive	Sensitive
Cameroun	2013-03-031	Prospective	2013	30	Female	Positive	Failure new case	sequenced		WT	Sensitive	Sensitive										531Leu	315Thr	pos. -47(C)				RHighlevel	Resistant											Wildtype		Wildtype			Sensitive	Sensitive
Cameroun	2013-02-007	Prospective	2013	33	Male	Positive	Failure retreatment	sequenced		WT	Sensitive	Sensitive										531Leu	échec PCR	Wildtype					Resistant											Wildtype		Wildtype			Sensitive	Sensitive
Cameroun	2014-02-005	Prospective	2014	53	Male	Negative	Failure retreatment	sequenced		WT	Sensitive	Sensitive	R	Rl	R	R											Resistant	RLowlevel	Resistant	Resistant	S	S	S	S											Sensitive	Sensitive
Cameroun	2013-02-008	Prospective	2013	48	Male	Positive	Relapse	sequenced		WT	Sensitive	Sensitive										WT + 526Arg, 516Val, 511pro511,583Pro	315Thr	pos. -47(C)				RHighlevel	Resistant											Wildtype		Wildtype			Sensitive	Sensitive
Cameroun	2013-03-020	Prospective	2013	25	Male	Negative	Relapse	sequenced		WT	Sensitive	Sensitive										MUT3	MUT1	Wildtype				RHighlevel	Resistant											Wildtype		Wildtype	Wildtype		Sensitive	Sensitive
Cameroun	2013-02-014	Prospective	2013	44	Male	Negative	Relapse	sequenced		WT	Sensitive	Sensitive										526Tyr	315Thr	Wildtype				RHighlevel	Resistant											échec PCR		Wildtype				Sensitive
Cameroun	2014-02-019	Prospective	2014	27	Male	Negative	Relapse	sequenced		WT	Sensitive	Sensitive	S	Rl	R	S											Sensitive	RLowlevel	Resistant	Sensitive	S	S	S	S											Sensitive	Sensitive
Cameroun	2014-02-020	Prospective	2014	43	Female	Positive	New case	sequenced		WT	Sensitive	Sensitive	S	Rl	R	R											Sensitive	RLowlevel	Resistant	Resistant	S	S	S	R											Sensitive	Sensitive
Cameroun	2014-03-010	Prospective	2014	25	Female	Negative	Failure new case	sequenced		WT	Sensitive	Sensitive										MUT3	MUT1	Wildtype				RHighlevel	Resistant											Wildtype		Wildtype	Wildtype		Sensitive	Sensitive
Cameroun	2014-01-001	Prospective	2014	52	Male	Negative	Failure new case	sequenced		WT	Sensitive	Sensitive										531Leu	315Thr	Wildtype				RHighlevel	Resistant											Wildtype		Wildtype			Sensitive	Sensitive
Cameroun	2013-01-035	Prospective	2013	36	Female	Negative	New case	sequenced		WT	Sensitive	Sensitive										526Tyr	échec PCR	pos. -47(C)				RLowlevel	Resistant											Wildtype		Wildtype			Sensitive	Sensitive
Cameroun	2014-02-014	Prospective	2014	21	Male	Negative	Relapse	sequenced		WT	Sensitive	Sensitive	R	Rl	R	S											Resistant	RLowlevel	Resistant	Sensitive	S	S	S	S											Sensitive	Sensitive
Cameroun	2014-01-021	Prospective	2014	32	Male	Negative	Others	sequenced		WT	Sensitive	Sensitive										MUT3	MUT1	Wildtype				RHighlevel	Resistant											Wildtype		Wildtype	Wildtype		Sensitive	Sensitive
Cameroun	2014-01-027	Prospective	2014	30	Male	Negative	Others	sequenced		WT	Sensitive	Sensitive										Wildtype (Hain)/ rpoB / 531Leu	MUT1	échec PCR				RHighlevel	Resistant											Wildtype		Wildtype	Wildtype		Sensitive	Sensitive
Cameroun	2014-02-031	Prospective	2014	30	Female	Positive	Treatment after defaulter	sequenced		WT	Sensitive	Sensitive	R	Rl	R	S											Resistant	RLowlevel	Resistant	Sensitive	S	S	S	S											Sensitive	Sensitive
Cameroun	2013-01-031	Prospective	2013	31	Male	Negative	Failure new case	sequenced		WT	Sensitive	Sensitive										MUT3	MUT1	Wildtype				RHighlevel	Resistant											Wildtype		Wildtype	Wildtype		Sensitive	Sensitive
Cameroun	2014-02-008	Prospective	2014	24	Female	Negative	Relapse	sequenced		WT	Sensitive	Sensitive																	Resistant
Cameroun	2015-02-002	Prospective	2015					sequenced		WT	Sensitive	Sensitive	R	Rl	R	R											Resistant	RLowlevel	Resistant	Resistant	S	S	S	S											Sensitive	Sensitive
Cameroun	2014-02-009	Prospective	2014	48	Female	Negative	Relapse	sequenced		WT	Sensitive	Sensitive	R	Rl	R	R											Resistant	RLowlevel	Resistant	Resistant	S	S	S	S											Sensitive	Sensitive
Cameroun	2014-02-033	Prospective	2014	46	Male	Negative	Treatment after defaulter	sequenced		WT	Sensitive	Sensitive	S	Rl	R	S											Sensitive	RLowlevel	Resistant	Sensitive	S	S	S	S											Sensitive	Sensitive
Cameroun	2014-01-024	Prospective	2014	23	Male	Negative	Treatment after defaulter	sequenced		WT	Sensitive	Sensitive										MUT3	MUT1	Wildtype				RHighlevel	Resistant											Wildtype		Wildtype	Wildtype		Sensitive	Sensitive
Cameroun	2014-01-029	Prospective	2014	53	Male	Positive	Failure retreatment	sequenced		WT	Sensitive	Sensitive										MUT3	MUT1	Wildtype				RHighlevel	Resistant											Wildtype		Wildtype	Wildtype		Sensitive	Sensitive
Cameroun	2014-02-029	Prospective	2014	25	Male	Negative	Others	sequenced		WT	Sensitive	Sensitive	S	Rl	R	S											Sensitive	RLowlevel	Resistant	Sensitive	S	S	S	S											Sensitive	Sensitive
Cameroun	2014-02-027	Prospective	2014	42	Female	Positive	Failure retreatment	sequenced		WT	Sensitive	Sensitive	S	Rl	R	S											Sensitive	RLowlevel	Resistant	Sensitive	S	S	S	S											Sensitive	Sensitive
Cameroun	2013-03-019	Prospective	2013	30	Male	Negative	Failure new case	sequenced		WT	Sensitive	Sensitive										531Leu	315Thr	Wildtype				RHighlevel	Resistant											Wildtype		Wildtype			Sensitive	Sensitive
Cameroun	2015-02-010	Prospective	2015					sequenced		WT	Sensitive	Sensitive	R	Rl	R	R											Resistant	RLowlevel	Resistant	Resistant	S	S	S	R											Sensitive	Sensitive
Cameroun	2014-01-035	Prospective	2014	45	Female	Negative	Failure new case	sequenced		WT	Sensitive	Sensitive										MUT3	MUT1	Invalid				RHighlevel	Resistant											Wildtype		Wildtype	Wildtype		Sensitive	Sensitive
Cameroun	2014-02-007	Prospective	2014	31	Male	Negative	Treatment after defaulter	sequenced		WT	Sensitive	Sensitive	R	Rl	R	S											Resistant	RLowlevel	Resistant	Sensitive	S	S	S	S											Sensitive	Sensitive
Cameroun	2014-01-018	Prospective	2014	23	Female	Negative	Failure new case	sequenced		WT	Sensitive	Sensitive										MUT3	MUT1	Wildtype				RHighlevel	Resistant											Wildtype		Wildtype	Wildtype		Sensitive	Sensitive
Cameroun	2015-01-003	Prospective	2015	33	Male	Negative	Relapse	sequenced		WT	Sensitive	Sensitive										MUT2B	MUT1	MUT1				RHighlevel	Resistant											Wildtype		Wildtype	Wildtype		Sensitive	Sensitive
Cameroun	2013-01-042	Prospective	2013	36	Male	Negative	Relapse	sequenced		WT	Sensitive	Sensitive										531Leu,(Mix: WT + Leu628(CTC))	315Thr	Wildtype				RHighlevel	Resistant											Wildtype		Wildtype			Sensitive	Sensitive
Cameroun	2014-03-016	Prospective	2014	36	Female	Positive	Failure new case	sequenced		WT	Sensitive	Sensitive										MUT3	MUT1	Wildtype				RHighlevel	Resistant											Wildtype		Wildtype	Wildtype		Sensitive	Sensitive
Cameroun	2013-02-013	Prospective	2013	32	Male	Negative	Relapse of retreatement	sequenced		WT	Sensitive	Sensitive										Insertion GCC in codon 512(AGCCGC)	315Thr	pos. -47(C)				RHighlevel	Resistant											Wildtype		Wildtype			Sensitive	Sensitive
Cameroun	2014-01-006	Prospective	2014	21	Female	Negative	Failure retreatment	sequenced		WT	Sensitive	Sensitive										526Tyr	315Thr	Wildtype				RHighlevel	Resistant											80Ala		Wildtype			Sensitive	Sensitive
Cameroun	2013-03-025	Prospective	2013	34	Female	Positive	Relapse	sequenced		WT	Sensitive	Sensitive										531Leu	Mix: WT + 315Thr	Wildtype				RHighlevel	Resistant											Wildtype		Wildtype			Sensitive	Sensitive
Cameroun	2015-01-007	Prospective	2015	35	Male	Positive	Failure new case	sequenced		WT	Sensitive	Sensitive										Wildtype (Hain)/511Pro	MUT1	Wildtype				RHighlevel	Resistant											Wildtype		Wildtype	Wildtype		Sensitive	Sensitive
Cameroun	2013-02-020	Prospective	2013	51	Male	Positive	Treatment after defaulter	sequenced		WT	Sensitive	Sensitive										531Leu	315Thr	Wildtype				RHighlevel	Resistant											Wildtype		Wildtype			Sensitive	Sensitive
Cameroun	2013-02-022	Prospective	2013	31	Male	Negative	Failure new case	sequenced		WT	Sensitive	Sensitive										531Leu	315Thr	Wildtype				RHighlevel	Resistant											Wildtype		Wildtype			Sensitive	Sensitive
Cameroun	2015-01-002	Prospective	2015	50	Female	Negative	Relapse	sequenced		WT	Sensitive	Sensitive										DELWT3, DELWT4	MUT1	MUT1				RHighlevel	Resistant											Wildtype		Wildtype	Wildtype		Sensitive	Sensitive
Cameroun	2013-01-024	Prospective	2013	24	Female	Negative	Failure new case	sequenced		WT	Sensitive	Sensitive										531Leu	315Thr	Wildtype				RHighlevel	Resistant											Wildtype		Wildtype			Sensitive	Sensitive
Cameroun	2015-01-012	Prospective	2015	53	Male	Negative	Relapse	sequenced		WT	Sensitive	Sensitive										MUT3	MUT1	Wildtype				RHighlevel	Resistant											Wildtype		Wildtype	Wildtype		Sensitive	Sensitive
Cameroun	2014-01-026	Prospective	2014					sequenced		WT	Sensitive	Sensitive										MUT3	MUT1	Wildtype				RHighlevel	Resistant											Wildtype		Wildtype	Wildtype		Sensitive	Sensitive
Cameroun	2014-03-013	Prospective	2014					failed														MUT3	MUT1	Wildtype				RHighlevel	Resistant											Wildtype		Wildtype	Wildtype		Sensitive	Sensitive
Cameroun	2013-02-003	Prospective	2013					failed														526Asp	315Thr	Wildtype				RHighlevel	Resistant											échec PCR		Wildtype				Sensitive
Cameroun	2014-01-032	Prospective	2014					failed														MUT2B	MUT1	Invalid				RHighlevel	Resistant											Wildtype		Wildtype	Wildtype		Sensitive	Sensitive
Cameroun	2014-03-014	Prospective	2014					failed																				Undefined	Resistant
Cameroun	2013-01-051	Prospective	2013					failed																				Undefined	Resistant
Côte d'Ivoire	2014-16-052	Prospective	2014	51	Female	Negative	Failure retreatment	sequenced	gtg/ggg	Val157Gly	Unclear	Resistant										DWT3/4, Mut D516V	DWT, Mut S315T1	WT	D516V	Q497R (cag/cgg)		Resistant	Resistant	Resistant						DWT3/4; Mut D94G	WT	WT	WT	D94G		WT	WT		Resistant	Sensitive		WGS
Côte d'Ivoire	2014-16-063	Prospective	2014	63	Male	Negative	Relapse	sequenced	ins 206: c	frameshift	Never reported	Resistant										DWT3/4, Mut D516V	DWT, Mut S315T1	DWT2, Mut T8A	D516V	M306I (atg/ata); G406A		Resistant	Resistant	Resistant							WT			D94N		WT	G-10A		Resistant	Resistant		WGS
Côte d'Ivoire	2013-16-001	Prospective	2013	38	Male	Negative	Relapse of retreatement	sequenced	ggt/gat	Gly97Asp	Resistant	Resistant										DWT3/4, Mut D516V	DWT, Mut S315T1	DWT2, Mut T8A	D516V			Resistant	Resistant							ΔWT3; Mut D94G	WT	WT	WT	D94G, S95T		WT	WT		Resistant	Sensitive	Lineage Ghana	WGS
Côte d'Ivoire	2015-16-003	Prospective	2015	29	Female	Negative	Relapse	sequenced	ggt/gac	Gly97Asp	Resistant	Resistant										DWT7	DWT, Mut S315T1	DWT2, Mut T8A	H526C	M306I (atg/ata)		Resistant	Resistant	Resistant						DWT3; Mut D94N/Y	WT	DWT1; Mut A1401G		D94N		A1401G	WT		Resistant	Resistant		WGS
Côte d'Ivoire	2014-10-011	Prospective	2014	22	Male	Negative	Failure retreatment	sequenced	gac/gtc	Asp63Ala	Unclear	Resistant										DWT3/4, Mut D516V	Mut S315T1	DWT2, Mut T8C	D516V	G409A (ggc/gcc)		Resistant	Resistant	Resistant						WT	WT	DWT1, Mut A1401G	WT	WT		A1401G	WT		Sensitive	Resistant		WGS
Côte d'Ivoire	2014-03-029	Prospective	2014	32	Female	Positive	Failure retreatment	sequenced	gtg/ggg	Val157Gly	Unclear	Resistant										DWT3/4, Mut D516V	DWT, Mut S315T1	WT	D516V	Q497R (cag/cgg)		Resistant	Resistant	Resistant						WT	WT	WT	WT	WT		WT	WT		Sensitive	Sensitive		WGS
Côte d'Ivoire	2014-10-042	Prospective	2014	34	Male	Negative	Failure new case	sequenced	ins 206: c	frameshift	Never reported	Resistant										DWT7	DWT, Mut S315T1	DWT2, Mut T8A	H526L	M306V (atg/gtg)		Resistant	Resistant	Resistant						WT	D500H	DWT1	WT	WT		WT	WT		Resistant	Sensitive		WGS
Côte d'Ivoire	2014-17-003	Prospective	2014	27	Male	Negative	Failure retreatment	sequenced	cat/cag	His137Gln	Never reported	Resistant										Mut D516V	Mut S315T1	WT				Resistant	Resistant							WT	ΔWT	WT	WT						Resistant	Sensitive	Lineage Ghana	Sanger
Côte d'Ivoire	2014-03-050	Prospective	2014	25	Male	Negative	Failure new case	sequenced	gac/gtc	Asp63Val	Never reported	Resistant										DWT3/4, Mut D516V	DWT, Mut S315T1	DWT2, Mut T8C				Resistant	Resistant							WT	WT	DWT1, Mut A1401G	WT						Sensitive	Resistant		Sanger
Côte d'Ivoire	2014-10-010	Prospective	2014	26	Male	Negative	Failure retreatment	sequenced	gtg/gcg	Val155Ala	Sensitive	Sensitive											DWT, Mut S315T1	DWT2, Mut T8A	Mut D516V	M306I (atg/ata)		Resistant	Resistant	Resistant						WT	WT	WT	WT	WT		WT	WT		Sensitive	Sensitive		WGS
Côte d'Ivoire	2014-10-018	Prospective	2014	42	Male	Positive	Relapse	sequenced	a-11c	promotor	Resistant	Resistant										DWT8, Mut S531L	DWT, Mut S315T1	DWT2, Mut T8A	S531L	M306I (atg/ata)		Resistant	Resistant	Resistant						WT	WT	DWT1, Mut A1401G	WT	WT		Mut A1401G	WT		Sensitive	Resistant		WGS
Côte d'Ivoire	2014-03-009	Prospective	2014	24	Female	Negative	Failure retreatment	sequenced	gtg/ggg	Val157Gly	Unclear	Resistant										DWT3/4, Mut D516V	DWT, Mut S315T1	WT	D516V	Q497R (cag/cgg)		Resistant	Resistant	Resistant						DWT3; Mut D94G	WT	WT	WT	D94G, S95T		WT	WT		Resistant	Sensitive		WGS
Côte d'Ivoire	2014-16-043	Prospective	2014	40	Male	Negative	Failure retreatment	sequenced	gcg/ccg	Ala171Pro	Resistant	Resistant										DWT8, Mut S531L	DWT, Mut S315T1	DWT2, Mut T8C	S531L	M306I (atg/ata)		Resistant	Resistant	Resistant						WT	WT	WT	WT	WT		WT	WT		Sensitive	Sensitive		WGS
Côte d'Ivoire	2014-16-047	Prospective	2014	22	Male	Negative	Failure new case	sequenced	ttg/tcg	Leu182Ser	Resistant	Resistant										Mut D516V	Mut S315T1	Mut T8A				Resistant	Resistant							WT	WT	Mut A1401G	WT						Sensitive	Resistant		Sanger
Côte d'Ivoire	2013-16-002	Prospective	2013	35	Male	Negative	Failure retreatment	sequenced	gtg/ggg	Val157Gly	Unclear	Resistant										DWT3/4, Mut D516V	DWT, Mut S315T1	WT				Resistant	Resistant							DWT3; Mut D94G	WT	WT	WT	Mut D94G + S95T					Resistant	Sensitive		WGS
Côte d'Ivoire	2014-10-005	Prospective	2014	35	Male	Negative	Failure retreatment	sequenced	ctg/ccg	Leu172Pro	Resistant	Resistant											DWT, Mut S315T1	DWT2, Mut T8C	Mut D516V			Resistant	Resistant							WT	WT	WT	WT	WT		WT	WT		Sensitive	Sensitive		WGS
Côte d'Ivoire	2014-14-001	Prospective	2014	23	Female	Negative	Relapse	sequenced	ccg/cag	Pro54Gln	Resistant	Resistant										DWT6	Mut S315T1	WT	L533P			Resistant	Resistant							WT	WT	DWT1	DWT3	WT		WT	WT		Sensitive	Sensitive	lineage Ghana	WGS
Côte d'Ivoire	2014-14-007	Prospective	2014	22	Female	Negative	Relapse	sequenced	WT	WT	Sensitive	Sensitive										DWT8, Mut S531L	DWT, Mut S315T1	WT	S531L	M306V (atg/gtg)		Resistant	Resistant	Resistant						WT	WT	WT	WT	WT		WT	WT		Sensitive	Sensitive		WGS
Côte d'Ivoire	2014-10-019	Prospective	2014	26	Female	Negative	Relapse of retreatement	sequenced	WT	WT	Sensitive	Sensitive										Mut H526Y	Mut S315T1	DWT2, Mut T8C	L511P; S522T	WT		Resistant	Resistant	Sensitive						WT	WT	WT	WT	WT		WT	WT		Sensitive	Sensitive	Lineage Ghana	WGS
Côte d'Ivoire	2014-16-042	Prospective	2014	62	Male	Negative	Relapse of retreatement	sequenced	WT	WT	Sensitive	Sensitive										DWT3/4, Mut D516V	DWT, Mut S315T1	WT	D516V	Q497R (cag/cgg)		Resistant	Resistant	Resistant						DWT2, Mut A90V	WT	WT	WT	A90V		WT	WT		Resistant	Sensitive		WGS
Côte d'Ivoire	2014-10-036	Prospective	2014	50	Male	Negative	Failure new case	sequenced	WT	WT	Sensitive	Sensitive										WT	Mut S315T1	WT	H526R			Resistant	Resistant							WT	WT	WT	WT	WT		WT	WT		Sensitive	Sensitive	Lineage Ghana	WGS
Côte d'Ivoire	2014-16-056	Prospective	2014	38	Male	Negative	Failure retreatment	sequenced	WT	WT	Sensitive	Sensitive										Mut D516V	Mut S315T1	Mut T8A				Resistant	Resistant							Mut D94N/Y	WT	MutA1401G	WT						Resistant	Resistant		Sanger
Côte d'Ivoire	2014-10-045	Prospective	2014	24	Female	Negative	Failure new case	sequenced	WT	WT	Sensitive	Sensitive										DWT8, Mut S531L	DWT, Mut S315T1	WT	S531L	M306I (atg/ata)		Resistant	Resistant	Resistant						DWT3; Mut D94G	WT	WT	WT	D94G		WT	WT		Resistant	Sensitive	Lineage Ghana	WGS
Côte d'Ivoire	2014-17-009	Prospective	2014	29	Male	Negative	Treatment after defaulter	sequenced	WT	WT	Sensitive	Sensitive										WT	Mut S315T1	WT	H526R			Resistant	Resistant							WT	WT	WT	WT	WT		WT	WT		Sensitive	Sensitive	Lineage Ghana	WGS
Côte d'Ivoire	2014-16-064	Prospective	2014	42	Female	Negative	Relapse of retreatement	sequenced	WT	WT	Sensitive	Sensitive										Mut D516V S531L	Mut S315T1	WT				Resistant	Resistant							WT	WT	DWT1	WT			WT by Sanger			Sensitive	Sensitive	Euro-American Superlineage	Sanger
Côte d'Ivoire	2014-16-048	Prospective	2014	36	Male	Negative	Failure retreatment	sequenced	WT	WT	Sensitive	Sensitive										Mut D516V	Mut S315T1	Mut T8A				Resistant	Resistant							WT	WT	Mut A1401G	WT						Sensitive	Resistant		Sanger
Côte d'Ivoire	2014-03-041	Prospective	2014					sequenced	WT	WT	Sensitive	Sensitive										DWT3/4, Mut D516V	DWT, Mut S315T1	WT	D516V	M306V (atg/gtg)		Resistant	Resistant	Resistant						DWT1/2	WT	DWT1; Mut a1401g	WT	D89N		A1401G	WT		Resistant	Resistant		WGS
Côte d'Ivoire	2014-16-060	Prospective	2014	26	Female	Negative	Failure retreatment	sequenced	WT	WT	Sensitive	Sensitive										DWT6/7/8	Mut S315T1	DWT2				Resistant	Resistant							WT	WT	Mut A1401G	WT						Sensitive	Resistant		Sanger
Côte d'Ivoire	2014-16-046	Prospective	2014	36	Male	Negative	Failure new case	sequenced	WT	WT	Sensitive	Sensitive										Mut D516V S531L	Mut S315T1	Mut T8A				Resistant	Resistant							WT	WT	DWT1	WT			WT by Sanger			Sensitive	Sensitive		Sanger
Côte d'Ivoire	2014-10-026	Prospective	2014	33	Male	Negative	Failure retreatment	sequenced	WT	WT	Sensitive	Sensitive										Mut H526Y	Mut S315T1	Mut C15T	Mut H526Y	M306V (atg/gtg)		Resistant	Resistant	Resistant						WT	WT	DWT1	WT	WT		WT	WT		Sensitive	Sensitive		WGS
Côte d'Ivoire	2014-03-027	Prospective	2014					sequenced	WT	WT	Sensitive	Sensitive										DWT3/4, Mut D516V	DWT, Mut S315T1	WT	D516V	WT		Resistant	Resistant	Sensitive						WT	WT	WT	WT	WT		WT	WT		Sensitive	Sensitive		WGS
Mali	MAL020326	Retrospective	2015	26	Female	Negative		sequenced	GAC35GCC	Asp12Ala	Resistant	Resistant	R	R	R	R											Resistant	Resistant	Resistant	Resistant
Mali	MAL020292	Retrospective	2014	32	Male	Negative		sequenced	TTC242TGC	Phe81Cys	Resistant	Resistant	R	R	R	R											Resistant	Resistant	Resistant	Resistant
Mali	MAL020276	Retrospective	2014	20	Female	Negative		sequenced	CCA205TCA	Pro69Ser	Resistant	Resistant	R	R	R	S											Resistant	Resistant	Resistant	Sensitive
Mali	MAL020318	Retrospective	2015	44	Male	Negative		sequenced	AGC312AGA	Ser104Arg	Resistant	Resistant	S	R	R	R											Sensitive	Resistant	Resistant	Resistant
Mali	MAL090041	Retrospective	2015	53	Female	Negative		sequenced	CAC169TAC	His57Tyr	Resistant	Resistant	R	R	R	R											Resistant	Resistant	Resistant	Resistant
Mali	MAL020283	Retrospective	2014	28	Female	Negative		sequenced	GCG437GTG	Ala146Val	Resistant	Resistant	R	R	R	R											Resistant	Resistant	Resistant	Resistant
Mali	MAL020295	Retrospective	2014	36	Female	Negative		sequenced	CAC169GAC	His57Asp	Resistant	Resistant	R	R	R	R											Resistant	Resistant	Resistant	Resistant
Mali	MAL020269	Retrospective	2013	24	Male			sequenced	GTG488GCG	Val163Ala	Resistant	Resistant	R	R	R	R											Resistant	Resistant	Resistant	Resistant
Mali	MAL020310	Retrospective	2015	37	Male	Negative		sequenced	GCC427ACC	Ala143Thr	Sensitive	Sensitive	R	R	R	R											Resistant	Resistant	Resistant	Resistant
Mali	MAL020322	Retrospective	2015	31	Male	Negative		sequenced	TGC42TGA	Cys14stop	Resistant	Resistant	R	R	R	R											Resistant	Resistant	Resistant	Resistant
Mali	MAL020280	Retrospective	2014	64	Male	Negative		sequenced	GTG488GCG	Val163Ala	Resistant	Resistant	R	R	R	S											Resistant	Resistant	Resistant	Sensitive
Mali	MAL020294	Retrospective	2014	46	Male	Negative		sequenced	TTC242TGC	Phe81Cys	Resistant	Resistant	S	R	R	S											Sensitive	Resistant	Resistant	Sensitive
Mali	MAL02027103	Retrospective	2015	25	Female	Positive		sequenced	CAC169TAC	His57Tyr	Resistant	Resistant	R	R	R	R											Resistant	Resistant	Resistant	Resistant															Resistant	Resistant
Mali	MAL08040	Retrospective	2015	26	Male	Negative		sequenced		WT	Sensitive	Sensitive	R	R	R	R											Resistant	Resistant	Resistant	Resistant
Mali	MAL020288	Retrospective	2014	19	Female	Negative		sequenced		WT	Sensitive	Sensitive	R	R	R	R											Resistant	Resistant	Resistant	Resistant
Mali	MAL020327	Retrospective	2015	31	Male	Negative		sequenced		WT	Sensitive	Sensitive	R	R	R	R											Resistant	Resistant	Resistant	Resistant
Mali	MAL020281	Retrospective	2014	25	Male	Negative		sequenced		WT	Sensitive	Sensitive	R	R	R	R											Resistant	Resistant	Resistant	Resistant
Mali	MAL08019	Retrospective	2015	46	Male	Negative		sequenced		WT	Sensitive	Sensitive	R	R	R	R											Resistant	Resistant	Resistant	Resistant
Mali	MAL020286	Retrospective	2014	38	Male	Negative		sequenced		WT	Sensitive	Sensitive	R	R	R	R											Resistant	Resistant	Resistant	Resistant
Mali	MAL020321	Retrospective	2015	50	Female	Negative		sequenced		WT	Sensitive	Sensitive	R	R	R	R											Resistant	Resistant	Resistant	Resistant															Resistant	Resistant
Mali	MAL020278	Retrospective	2014	41	Male	Negative		sequenced		WT	Sensitive	Sensitive	R	R	R	R											Resistant	Resistant	Resistant	Resistant
Mali	MAL020315	Retrospective	2015	20	Male	Negative		failed					S	R	R	R											Sensitive	Resistant	Resistant	Resistant
Mali	MAL020319	Retrospective	2015	32	Female	Negative		failed					R	R	R	R											Resistant	Resistant	Resistant	Resistant
Niger	2015-02-001	Prospective	2015					sequenced		Cys14Stop	Resistant	Resistant	R	Rh	R	R											Resistant	RHighlevel	Resistant	Resistant	S	S	S	R											Sensitive	Sensitive
Niger	2013-01-027	Prospective	2013	38	Male	Negative	Relapse of retreatement	sequenced	ins99 ctac	frameshift	Never reported	Resistant	R	Rl	R	R											Resistant	RLowlevel	Resistant	Resistant	S	S	S	S	S										Sensitive	Sensitive
Niger	2014-02-001	Prospective	2014	20	Male	Negative	Relapse of retreatement	sequenced		Ala134Val	Resistant	Resistant	R	Rl	R	R											Resistant	RLowlevel	Resistant	Resistant	S	S	S	S	S										Sensitive	Sensitive
Niger	2014-01-021	Prospective	2014	40	Male	Negative	Failure retreatment	sequenced	ins389 gg	frameshift	Resistant	Resistant	R	Rh	R	R											Resistant	RHighlevel	Resistant	Resistant	S	S	S	S	S										Sensitive	Sensitive
Niger	2014-02-011	Prospective	2014	31	Male	Negative	Failure retreatment	sequenced		Phe13Val	Never reported	Resistant	R	Rh	R	R											Resistant	RHighlevel	Resistant	Resistant	S	S	S	R	S										Sensitive	Sensitive
Niger	2014-01-008	Prospective	2014	22	Female	Negative	Relapse of retreatement	sequenced		Ala146Thr	Resistant	Resistant	R	Rl	R	S											Resistant	RLowlevel	Resistant	Sensitive	S	S	S	S	S										Sensitive	Sensitive
Niger	2014-02-008	Prospective	2014	36	Male	Negative	Failure retreatment	sequenced	ins276 ggtgtt	ins 92GlyVal	Never reported	Resistant	R	Rh	R	R											Resistant	RHighlevel	Resistant	Resistant	O8	S	S	R						94Gly					Resistant	Sensitive
Niger	2013-01-026	Prospective	2013	26	Male	Negative	Relapse of retreatement	sequenced		Ser66Pro	Resistant	Resistant	R	Rh	R	R											Resistant	RHighlevel	Resistant	Resistant	S	S	S	S	S										Sensitive	Sensitive
Niger	2013-01-034	Prospective	2013	28	Female	Negative	Failure retreatment	sequenced		Arg2Arg	Sensitive	Sensitive	R	Rh	R	R											Resistant	RHighlevel	Resistant	Resistant	S	S	S	R	S										Sensitive	Sensitive
Niger	2014-01-030	Prospective	2014	40	Female	Negative	Relapse of retreatement	sequenced		His51Asn	Resistant	Resistant	R	Rl	R	R											Resistant	RLowlevel	Resistant	Resistant	S	S	S	R	S										Sensitive	Sensitive
Niger	2014-01-020	Prospective	2014	50	Female	Negative	Relapse of retreatement	sequenced	del441 a	frameshift	Never reported	Resistant	R	Rl	R	R											Resistant	RLowlevel	Resistant	Resistant	S	S	S	S	S										Sensitive	Sensitive
Niger	2014-01-028	Prospective	2014	40	Male	Negative	Failure retreatment	sequenced	ins162 g	frameshift	Never reported	Resistant	R	Rh	R	R											Resistant	RHighlevel	Resistant	Resistant	S	S	S	S	S										Sensitive	Sensitive
Niger	2014-01-024	Prospective	2014	23	Female	Negative	Failure new case	sequenced	del441 a	frameshift	Never reported	Resistant	R	Rl	R	R											Resistant	RLowlevel	Resistant	Resistant	S	S	S	S	S										Sensitive	Sensitive
Niger	2014-01-017	Prospective	2014	53	Male	Negative	Failure new case	sequenced		Cys72Arg	Resistant	Resistant	R	Rh	R	R						531Leu	315Thr	Wildtype			Resistant	RHighlevel	Resistant	Resistant	O8	S	S	R	S					94Gly		Wildtype			Resistant	Sensitive
Niger	2014-01-023	Prospective	2014	48	Female	Negative	Failure retreatment	sequenced		Thr76Pro	Resistant	Resistant	R	Rh	R	R											Resistant	RHighlevel	Resistant	Resistant	S	S	S	S	S										Sensitive	Sensitive
Niger	2013-01-024	Prospective	2013	34	Male	Negative	Failure retreatment	sequenced	ins277 GTGTTG	ins93 Val Leu	Never reported	Resistant	R	Rh	R	R											Resistant	RHighlevel	Resistant	Resistant	S	S	S	R	S										Sensitive	Sensitive
Niger	2015-01-001	Prospective	2015	25	Male	Negative	Failure new case	sequenced		Lys96Gln	Resistant	Resistant	R	Rh	R	R											Resistant	RHighlevel	Resistant	Resistant	O2	S	S	R											Resistant	Sensitive
Niger	2013-01-030	Prospective	2013	42	Male	Positive	Failure retreatment	sequenced		Val157Gly	Unclear	Resistant	R	Rh	R	R											Resistant	RHighlevel	Resistant	Resistant	S	S	S	R	S										Sensitive	Sensitive
Niger	2014-01-036	Prospective	2014	24	Male	Negative	Failure new case	sequenced		Thr76Pro	Resistant	Resistant	S	Rh	R	R											Sensitive	RHighlevel	Resistant	Resistant	S	S	S	S											Sensitive	Sensitive
Niger	2015-01-002	Prospective	2015	21	Male	Negative	Failure retreatment	sequenced		WT	Sensitive	Sensitive	R	Rh	R	R											Resistant	RHighlevel	Resistant	Resistant	S	S	S	S											Sensitive	Sensitive
Niger	2014-02-010	Prospective	2014	38	Male	Positive	Failure retreatment	sequenced		WT	Sensitive	Sensitive	S	Rh	R	R											Sensitive	RHighlevel	Resistant	Resistant	S	S	S	R	S										Sensitive	Sensitive
Niger	2014-01-022	Prospective	2014	18	Female	Negative	Relapse of retreatement	sequenced		WT	Sensitive	Sensitive	R	Rh	R	S											Resistant	RHighlevel	Resistant	Sensitive	S	S	S	S	S										Sensitive	Sensitive
Niger	2015-01-003	Prospective	2015	45	Female	Negative	Failure retreatment	sequenced		WT	Sensitive	Sensitive	R	Rh	R	S											Resistant	RHighlevel	Resistant	Sensitive	S	S	S	S											Sensitive	Sensitive
Niger	2014-01-029	Prospective	2014	23	Male	Negative	Failure retreatment	sequenced		WT	Sensitive	Sensitive	R	Rh	R	R											Resistant	RHighlevel	Resistant	Resistant	S	S	S	S	S										Sensitive	Sensitive
Niger	2013-01-032	Prospective	2013	55	Male	Negative	Relapse of retreatement	sequenced		WT	Sensitive	Sensitive	R	Rh	R	S											Resistant	RHighlevel	Resistant	Sensitive	S	S	S	R	S										Sensitive	Sensitive
Niger	2014-01-011	Prospective	2014	44	Male	Negative	Relapse of retreatement	sequenced		WT	Sensitive	Sensitive	R	Rl	R	R											Resistant	RLowlevel	Resistant	Resistant	S	S	S	S	S										Sensitive	Sensitive
Niger	2014-01-015	Prospective	2014	34	Male	Negative	Failure retreatment	sequenced		WT	Sensitive	Sensitive	R	Rh	R	R											Resistant	RHighlevel	Resistant	Resistant	S	S	S	R	S										Sensitive	Sensitive
Niger	2014-01-012	Prospective	2014	36	Male	Negative	Failure retreatment	sequenced		WT	Sensitive	Sensitive	R	Rh	R	R											Resistant	RHighlevel	Resistant	Resistant	O2	S	S	S	S										Resistant	Sensitive
Niger	2014-01-026	Prospective	2014	36	Male	Negative	Failure retreatment	sequenced		WT	Sensitive	Sensitive	R	Rh	R	R											Resistant	RHighlevel	Resistant	Resistant	S	S	S	R	S										Sensitive	Sensitive
Niger	2014-02-007	Prospective	2014	30	Male	Negative	Failure retreatment	sequenced		WT	Sensitive	Sensitive	R	Rh	R	R											Resistant	RHighlevel	Resistant	Resistant	S	S	S	R	S										Sensitive	Sensitive
Niger	2014-01-003	Prospective	2014	44	Male	Positive	Relapse of retreatement	sequenced		WT	Sensitive	Sensitive	R	Rh	R	S											Resistant	RHighlevel	Resistant	Sensitive	S	S	S	S	S										Sensitive	Sensitive
Niger	2014-01-004	Prospective	2014	58	Male	Negative	Failure retreatment	sequenced		WT	Sensitive	Sensitive	R	Rh	R	S											Resistant	RHighlevel	Resistant	Sensitive	S	S	S	R	S										Sensitive	Sensitive
Niger	2013-01-023	Prospective	2013	54	Female	Negative	Failure retreatment	sequenced		WT	Sensitive	Sensitive	R	Rh	R	R											Resistant	RHighlevel	Resistant	Resistant	S	S	S	R	S										Sensitive	Sensitive
Niger	2014-01-001	Prospective	2014	46	Male	Negative	Failure new case	sequenced		WT	Sensitive	Sensitive	R	Rl	R	R											Resistant	RLowlevel	Resistant	Resistant	S	S	S	S	S										Sensitive	Sensitive
Niger	2014-02-004	Prospective	2014	40	Female	Negative	Relapse of retreatement	sequenced		WT	Sensitive	Sensitive	R	Rl	R	S											Resistant	RLowlevel	Resistant	Sensitive	S	S	S	S	S										Sensitive	Sensitive
Niger	2015-01-006	Prospective	2015	50	Male	Negative	Relapse of retreatement	sequenced		WT	Sensitive	Sensitive	R	Rh	R	S											Resistant	RHighlevel	Resistant	Sensitive	S	S	S	S											Sensitive	Sensitive
Niger	2013-01-033	Prospective	2013	33	Male	Negative	Failure retreatment	sequenced		WT	Sensitive	Sensitive	R	Rh	R	R											Resistant	RHighlevel	Resistant	Resistant	S	S	S	S	S										Sensitive	Sensitive
Niger	2013-01-029	Prospective	2013	33	Male	Negative	Relapse of retreatement	sequenced		WT	Sensitive	Sensitive	S	Rh	R	S											Sensitive	RHighlevel	Resistant	Sensitive	S	S	S	R	S										Sensitive	Sensitive
Niger	2014-01-010	Prospective	2014	32	Female	Positive	New case	sequenced		WT	Sensitive	Sensitive	R	Rh	R	R											Resistant	RHighlevel	Resistant	Resistant	S	S	S	S	S										Sensitive	Sensitive
Niger	2015-01-005	Prospective	2015	28	Male	Negative	Failure retreatment	sequenced		WT	Sensitive	Sensitive	R	Rh	R	R											Resistant	RHighlevel	Resistant	Resistant	S	S	S	S											Sensitive	Sensitive
Niger	2014-01-019	Prospective	2014	54	Female	Negative	Failure new case	sequenced		WT	Sensitive	Sensitive	R	Rh	R	R											Resistant	RHighlevel	Resistant	Resistant	S	S	S	R	S										Sensitive	Sensitive
Niger	2013-01-035	Prospective	2013	48	Male	Positive	Failure new case	sequenced		WT	Sensitive	Sensitive	R	Rh	R	R											Resistant	RHighlevel	Resistant	Resistant	S	S	S	R	S										Sensitive	Sensitive
Niger	2015-01-004	Prospective	2015	50	Male	Negative	Failure retreatment	sequenced		WT	Sensitive	Sensitive	R	Rl	R	R											Resistant	RLowlevel	Resistant	Resistant	S	S	S	S											Sensitive	Sensitive
Niger	2014-01-018	Prospective	2014	19	Male	Negative	Failure new case	sequenced		WT	Sensitive	Sensitive	R	-	R	S											Resistant		Resistant	Sensitive	S	S	S	S	S										Sensitive	Sensitive
Niger	2013-01-028	Prospective	2013	22	Female	Positive	Relapse of retreatement	sequenced		WT	Sensitive	Sensitive	R	Rh	R	R											Resistant	RHighlevel	Resistant	Resistant	S	S	S	R	S										Sensitive	Sensitive
Niger	2014-01-007	Prospective	2014	70	Male	Negative	Failure new case	sequenced		WT	Sensitive	Sensitive	R	Rh	R	R											Resistant	RHighlevel	Resistant	Resistant	S	S	S	S											Sensitive	Sensitive
Niger	2014-01-005	Prospective	2014	21	Female	Negative	Failure new case	sequenced		WT	Sensitive	Sensitive	R	Rh	R	R											Resistant	RHighlevel	Resistant	Resistant	S	S	S	S	S										Sensitive	Sensitive
Niger	2014-01-025	Prospective	2014	40	Male	Negative	Relapse of retreatement	sequenced		WT	Sensitive	Sensitive	R	Rh	R	R											Resistant	RHighlevel	Resistant	Resistant	S	S	S	S	S										Sensitive	Sensitive
Niger	2014-02-002	Prospective	2014					failed														invalid (no TUB)	invalid (no TUB)	invalid (no TUB)				Undefined	Resistant											invalid (no AC)		invalid (no AC)
Niger	2014-01-006	Prospective	2014					failed					R	Rh	R	R											Resistant	RHighlevel	Resistant	Resistant	S	S	S	S	S										Sensitive	Sensitive
Niger	2014-02-009	Prospective	2014					failed														invalid (no AC)	invalid (no AC)	invalid (no AC)				Undefined	Resistant											invalid (no AC)		invalid (no AC)
Niger	2014-01-035	Prospective	2014					failed					R	Rh	R	S											Resistant	RHighlevel	Resistant	Sensitive	S	S	S	S	S										Sensitive	Sensitive
Niger	2014-01-033	Prospective	2014					failed														invalid (no TUB)	invalid (no TUB)	invalid (no TUB)				Undefined	Resistant											invalid (no AC)		invalid (no AC)
Niger	2014-01-032	Prospective	2014					failed					R	Rl	R	R											Resistant	RLowlevel	Resistant	Resistant	S	S	S	S	S										Sensitive	Sensitive
Niger	2014-01-031	Prospective	2014	27	Male	Negative	Failure new case	failed					R	Rh	R	R											Resistant	RHighlevel	Resistant	Resistant	O2	S	S	R	S										Resistant	Sensitive
Niger	2014-02-006	Prospective	2014					failed														delWT3/4	MUT1	Wildtype(Hain)				RHighlevel	Resistant											invalid (no TUB)		invalid (no TUB)
Niger	2014-01-009	Prospective	2014					failed														531Leu	315Thr	Wildtype				RHighlevel	Resistant											Wildtype		échec PCR	Wildtype	échec PCR	Sensitive
Niger	2013-01-025	Prospective	2013					failed																					Resistant
Niger	2014-01-034	Prospective	2014					failed					R	Rh	R	R											Resistant	RHighlevel	Resistant	Resistant	S	S	S	S	S										Sensitive	Sensitive
Niger	2014-02-005	Prospective	2014					failed					R	Rh	R	S											Resistant	RHighlevel	Resistant	Sensitive	S	S	S	S											Sensitive	Sensitive
RCA	2015-01-004	Prospective	2015	39	Male	Negative	Failure retreatment	sequenced	159ccg	Leu159Pro (mix WT)	Resistant	Resistant										MUT3	MUT1	Wildtype (Hain)				RHighlevel	Resistant											invalid (no TUB)		invalid (no TUB)
RCA	2014-01-010	Prospective	2014	30	Male	Negative	Failure retreatment	sequenced		Pro62Ser	Resistant	Resistant	R	Rl	R	R											Resistant	RLowlevel	Resistant	Resistant	S	S	S	S	S										Sensitive	Sensitive
RCA	2012-01-002	Prospective	2012	49	Male	Negative	Relapse of retreatement	sequenced		Val45Met	Never reported	Resistant	S	Rl	R	R											Sensitive	RLowlevel	Resistant	Resistant	S	S	S	S	S										Sensitive	Sensitive
RCA	2013-01-006	Prospective	2013	29	Female	Negative	Relapse of retreatement	sequenced		Val45Met	Never reported	Resistant	S	Rl	R	R											Sensitive	RLowlevel	Resistant	Resistant	S	S	S	S	S										Sensitive	Sensitive
RCA	2013-01-010	Prospective	2013	45	Female	Positive	Failure retreatment	sequenced		Asp12Ala	Resistant	Resistant										MUT3	MUT2	Wildtype				RHighlevel	Resistant											Wildtype		Wildtype	Wildtype		Sensitive	Sensitive
RCA	2014-01-006	Prospective	2014	26	Male	Negative	Failure retreatment	sequenced		Thr100Pro	Resistant	Resistant	R	Rl	R	R											Resistant	RLowlevel	Resistant	Resistant	S	S	S	S	S										Sensitive	Sensitive
RCA	2014-01-015	Prospective	2014	32	Male	Negative	Failure retreatment	sequenced		Ala171Val	Unclear	Resistant	R	Rl	R	R											Resistant	RLowlevel	Resistant	Resistant	S	S	S	S	S										Sensitive	Sensitive
RCA	2014-01-018	Prospective	2014	18	Female	Negative	Treatment after defaulter	sequenced	del-126c + 65tct	promotor, Ser65Ser	Sensitive	Sensitive										MUT3	MUT1	Wildtype (Hain)				RHighlevel	Resistant											Wildtype		invalid (no rrs)			Sensitive
RCA	2014-01-009	Prospective	2014	29	Female	Positive	Failure retreatment	sequenced	tgg	Leu4Trp (mix WT)	Resistant	Resistant										delWT3/4/7	MUT1	Wildtype (Hain)				RHighlevel	Resistant											Wildtype		Wildtype			Sensitive	Sensitive
RCA	2015-01-003	Prospective	2015					sequenced		Asp12Gly	Unclear	Resistant										DELWT4	MUT1	Wildtype				RHighlevel	Resistant											Wildtype		Wildtype	Wildtype		Sensitive	Sensitive
RCA	2015-01-010	Prospective	2015	31	Female	Negative	Relapse of retreatement	sequenced		WT	Sensitive	Sensitive										MUT1	DEL WT	Wildtype				RHighlevel	Resistant											Wildtype		Wildtype	Wildtype		Sensitive	Sensitive
RCA	2012-01-003	Prospective	2012	36	Male	Negative	Failure retreatment	sequenced		WT	Sensitive	Sensitive	R	Rl	R	R											Resistant	RLowlevel	Resistant	Resistant	S	S	S	S	S										Sensitive	Sensitive
RCA	2014-01-021	Prospective	2014	34	Male	Negative	Failure retreatment	sequenced		WT	Sensitive	Sensitive										MUT2A	MUT1	Wildtype (Hain)				RHighlevel	Resistant											Wildtype		Wildtype			Sensitive	Sensitive
RCA	2014-01-003	Prospective	2014	33	Male	Negative	Failure new case	sequenced		WT	Sensitive	Sensitive										échec PCR	315Thr	Wildtype				RHighlevel	Resistant											Wildtype		Wildtype			Sensitive	Sensitive
RCA	2014-01-001	Prospective	2014	21	Male	Negative	Failure new case	sequenced		WT	Sensitive	Sensitive	R	Rl	R	R											Resistant	RLowlevel	Resistant	Resistant	S	S	S	S	S										Sensitive	Sensitive
RCA	2012-01-001	Prospective	2012	34	Male	Negative	Relapse of retreatement	sequenced		WT	Sensitive	Sensitive	R	Rl	R	R											Resistant	RLowlevel	Resistant	Resistant	S	S	S	S	S										Sensitive	Sensitive
RCA	2013-01-009	Prospective	2013	46	Male	Negative	Failure retreatment	sequenced		WT	Sensitive	Sensitive	R	Rl	R	S											Resistant	RLowlevel	Resistant	Sensitive	S	S	S	S	S										Sensitive	Sensitive
RCA	2013-01-007	Prospective	2013					sequenced		WT	Sensitive	Sensitive	R	Rh	R	R											Resistant	RHighlevel	Resistant	Resistant	S	S	S	S	S										Sensitive	Sensitive
RCA	2015-01-002	Prospective	2015					sequenced		WT	Sensitive	Sensitive										DELWT4	MUT1	Wildtype				RHighlevel	Resistant											Wildtype		Wildtype	Wildtype		Sensitive	Sensitive
RCA	2015-01-006	Prospective	2015	25	Male	Negative	Relapse of retreatement	sequenced		WT	Sensitive	Sensitive										MUT3	-	MUT3A				RLowlevel	Resistant											Wildtype		Wildtype	Wildtype		Sensitive	Sensitive
RCA	2015-01-021	Prospective	2015					sequenced		WT	Sensitive	Sensitive										DELWT3	MUT1	Wildtype				RHighlevel	Resistant											Wildtype		Wildtype	Wildtype		Sensitive	Sensitive
RCA	2013-01-001	Prospective	2013	37	Female	Negative	Failure new case	sequenced		WT	Sensitive	Sensitive										MUT2A/2B	MUT1	delWT1				RHighlevel	Resistant											Wildtype		Wildtype	Wildtype		Sensitive	Sensitive
RCA	2014-01-017	Prospective	2014	41	Male	Negative	Failure retreatment	sequenced		WT	Sensitive	Sensitive	R	-	R	R											Resistant	Undefined	Resistant	Resistant	S	S	S	S	S										Sensitive	Sensitive
RCA	2014-01-012	Prospective	2014	29	Male	Negative	Failure retreatment	sequenced		WT	Sensitive	Sensitive	S	Rl	R	R											Sensitive	RLowlevel	Resistant	Resistant	S	S	S	S	S										Sensitive	Sensitive
RCA	2015-01-001	Prospective	2015	30	Female	Negative	Relapse	sequenced		WT	Sensitive	Sensitive										delWT3/4	Wildtype (Hain)	MUT1				RLowlevel	Resistant											Wildtype		Wildtype			Sensitive	Sensitive
RCA	2012-01-005	Prospective	2012	37	Male	Positive	Failure retreatment	sequenced		WT	Sensitive	Sensitive	R	Rl	R	R											Resistant	RLowlevel	Resistant	Resistant	S	S	S	S	S										Sensitive	Sensitive
RCA	2014-01-020	Prospective	2014	46	Female	Positive	Failure retreatment	sequenced		WT	Sensitive	Sensitive										MUT3	MUT1	Wildtype (Hain)				RHighlevel	Resistant											Wildtype		Wildtype			Sensitive	Sensitive
RCA	2014-01-016	Prospective	2014	28	Male	Negative	Failure retreatment	sequenced		WT	Sensitive	Sensitive	R	Rl	R	R											Resistant	RLowlevel	Resistant	Resistant	S	S	S	S	S										Sensitive	Sensitive
RCA	2015-01-005	Prospective	2015	27	Female	Negative	Failure retreatment	sequenced		WT	Sensitive	Sensitive										MUT3	MUT1	Wildtype (Hain)				RHighlevel	Resistant											Wildtype		Wildtype			Sensitive	Sensitive
RCA	2015-01-007	Prospective	2015	45	Male	Negative	Relapse	sequenced		WT	Sensitive	Sensitive										MUT2A	MUT1	Wildtype (Hain)				RHighlevel	Resistant											invalid (no TUB)		invalid (no TUB)
RCA	2014-01-019	Prospective	2014	49	Female	Positive	Failure new case	sequenced		WT	Sensitive	Sensitive										delWT2/3	MUT1	Wildtype (Hain)				RHighlevel	Resistant											Wildtype		Wildtype			Sensitive	Sensitive
RCA	2013-01-002	Prospective	2013	31	Male	Negative	Treatment after defaulter	sequenced		WT	Sensitive	Sensitive										delWT5/6	MUT1	Wildtype (Hain)				RHighlevel	Resistant											Wildtype		Wildtype			Sensitive	Sensitive
RCA	2014-01-014	Prospective	2014	29	Male	Negative	Relapse	sequenced		WT	Sensitive	Sensitive										MUT2B	MUT1	Wildtype (Hain)				RHighlevel	Resistant											Wildtype		Wildtype			Sensitive	Sensitive
RCA	2014-01-007	Prospective	2014	32	Female	Negative	Failure new case	sequenced		WT	Sensitive	Sensitive	R	Rl	R	R											Resistant	RLowlevel	Resistant	Resistant	S	S	S	S	S										Sensitive	Sensitive
RCA	2013-01-005	Prospective	2013	26	Female	Negative	Failure new case	sequenced		WT	Sensitive	Sensitive										DELWT7	MUT1	Wildtype				RHighlevel	Resistant											Wildtype		Wildtype	Wildtype		Sensitive	Sensitive
RCA	2014-01-011	Prospective	2014					failed														échec PCR -MTBc?	échec PCR -MTBc?	échec PCR -MTBc?				Undefined	Resistant											échec PCR -MTBc?		échec PCR -MTBc?
RCA	2014-01-004	Prospective	2014					failed														échec PCR -MTBc?	échec PCR -MTBc?	échec PCR -MTBc?				Undefined	Resistant											échec PCR -MTBc?		échec PCR -MTBc?
RCA	2015-01-009	Prospective	2015					failed														delWT3/4/7	MUT1	Wildtype (Hain)				RHighlevel	Resistant											invalid (no TUB)		invalid (no TUB)
RDC	2014-02-002	Prospective	2014	37	Male	Positive	Failure new case	sequenced		Phe81Ser	Resistant	Resistant										513Pro	échec PCR/Wildtype(Hain)	échec PCR/MUT1				RLowlevel	Resistant											Wildtype		Wildtype			Sensitive	Sensitive
RDC	2014-05-005	Prospective	2014	48	Male	Negative	Relapse	sequenced	ins33 transposase	frameshift	Never reported	Resistant										531Leu	315Thr	Wildtype				RHighlevel	Resistant											Wildtype		Wildtype			Sensitive	Sensitive
RDC	2013-13-002	Prospective	2013	22	Male	Negative	Failure retreatment	sequenced	del31 aacga + ins33 transposase	frameshift	Never reported	Resistant	R	Rl	R	S											Resistant	RLowlevel	Resistant	Sensitive	S	S	S	S	S										Sensitive	Sensitive
RDC	2014-06-004	Prospective	2014	34	Female	Positive	Relapse	sequenced		Pro69Ser (mix WT)	Resistant	Resistant										531Leu	315Thr	Wildtype				RHighlevel	Resistant											Wildtype		Wildtype			Sensitive	Sensitive
RDC	2014-11-007	Prospective	2014	19	Female	Negative	New case	sequenced		Ser59Pro	Resistant	Resistant										531Leu	315Thr	Wildtype				RHighlevel	Resistant											Wildtype		Wildtype			Sensitive	Sensitive
RDC	2014-12-002	Prospective	2014	31	Male	Negative	Failure new case	sequenced		Ala79Val	Never reported	Resistant										516Val	315Thr	Wildtype				RHighlevel	Resistant											Wildtype		Wildtype			Sensitive	Sensitive
RDC	2014-12-007	Prospective	2014	27	Male	Negative	Failure retreatment	sequenced		Cys14Gly	Sensitive	Sensitive										MUT3	MUT1	Wildtype(Hain)				RHighlevel	Resistant											Wildtype		Wildtype			Sensitive	Sensitive
RDC	2014-06-016	Prospective	2014	45	Male	Negative	Relapse of retreatement	sequenced		Ser104Arg	Resistant	Resistant										MUT3	MUT1	Wildtype(Hain)				RHighlevel	Resistant											Wildtype		Wildtype			Sensitive	Sensitive
RDC	2014-24-002	Prospective	2014	31	Male	Negative	Relapse of retreatement	sequenced		Phe94Leu	Resistant	Resistant										531Leu	315Thr	Wildtype				RHighlevel	Resistant											94Gly		Wildtype			Resistant	Sensitive
RDC	2014-04-003	Prospective	2014	39	Female	Negative	Failure new case	sequenced		Pro54Leu	Resistant	Resistant										531Leu	315Thr	Wildtype				RHighlevel	Resistant											Wildtype		Wildtype			Sensitive	Sensitive
RDC	2014-06-003	Prospective	2014	35	Female	Positive	Relapse	sequenced		Asp8Gly	Resistant	Resistant										531Leu	MUT1	Wildtype(Hain)				RHighlevel	Resistant											539Ala		Wildtype			Resistant	Sensitive
RDC	2013-07-001	Prospective	2013					sequenced		Thr76Pro	Resistant	Resistant										531Leu	315Thr	Wildtype				RHighlevel	Resistant											94Gly		Wildtype	S		Resistant	Sensitive
RDC	2014-07-002	Prospective	2014	35	Female	Negative	Failure retreatment	sequenced		Pro54Leu	Resistant	Resistant										531Leu	315Thr	Wildtype				RHighlevel	Resistant											Wildtype		Wildtype			Sensitive	Sensitive
RDC	2014-16-003	Prospective	2014	20	Male		New case	sequenced		Leu159Pro	Resistant	Resistant										delWT7	MUT1	Invalid (no inhA locus)				RHighlevel	Resistant											MUT3C		Wildtype			Resistant	Sensitive
RDC	2014-06-002	Prospective	2014	40	Female	Negative	Failure new case	sequenced		Thr167Ile	Never reported	Resistant										531Leu	315Thr	Wildtype				RHighlevel	Resistant											Wildtype		Wildtype			Sensitive	Sensitive
RDC	2014-05-003	Prospective	2014	43	Male	Positive	New case	sequenced		Leu85Arg	Resistant	Resistant										531Leu	Wildtype	C -15 T				RLowlevel	Resistant											Wildtype		Wildtype			Sensitive	Sensitive
RDC	2014-11-010	Prospective	2014	20	Female	Negative	New case	sequenced		His51Pro	Resistant	Resistant										MUT3	MUT1	Wildtype(Hain)				RHighlevel	Resistant											Wildtype		Wildtype			Sensitive	Sensitive
RDC	2014-10-009	Prospective	2014					sequenced		Ser59Pro	Resistant	Resistant										MUT3	MUT1	Wildtype(Hain)				RHighlevel	Resistant											Wildtype		Wildtype			Sensitive	Sensitive
RDC	2013-33-001	Prospective	2013	35	Male	Negative	Failure new case	sequenced	ins463 gt	frameshift	Never reported	Resistant	R	Rl	R	R						526Tyr	315Thr	Wildtype			Resistant	RHighlevel	Resistant	Resistant	O8	S	S	S	R					500His		Wildtype	Wildtype		Resistant	Sensitive
RDC	2014-11-006	Prospective	2014	28	Male	Negative	Relapse	sequenced		Asp12Gly	Unclear	Resistant										526Tyr	315Thr	Wildtype				RHighlevel	Resistant											80Ala		Wildtype			Sensitive	Sensitive
RDC	2014-20-005	Prospective	2014	22	Male	Negative	Relapse	sequenced	ins-3 IS6110	promotor	Never reported	Resistant										MUT3	MUT1	Wildtype(Hain)				RHighlevel	Resistant											Wildtype		Wildtype			Sensitive	Sensitive
RDC	2013-05-001	Prospective	2013	34	Female	Positive	Relapse	sequenced		His82Arg	Resistant	Resistant										531Leu	315Thr	G -17 T				RHighlevel	Resistant											64Leu		Wildtype	S		Sensitive	Sensitive
RDC	2014-08-015	Prospective	2014					sequenced		Asp12Ala	Resistant	Resistant										531Leu	MUT1	Wildtype (Hain)				RHighlevel	Resistant											Wildtype		Wildtype			Sensitive	Sensitive
RDC	2014-24-005	Prospective	2014	30	Female	Negative	Failure new case	sequenced		Asp12Ala	Resistant	Resistant										MUT3	MUT1	Wildtype				RHighlevel	Resistant											MUT3C		Wildtype	Wildtype		Resistant	Sensitive
RDC	2014-09-017	Prospective	2014					sequenced		Ala146Thr	Resistant	Resistant										MUT3	Wildtype	MUT1				RLowlevel	Resistant											MUT3A		Wildtype	Wildtype		Resistant	Sensitive
RDC	2014-26-004	Prospective	2014	26	Male	Negative	New case	sequenced	ins16 large	Addition of Putative Transposase on codon 6	Never reported	Resistant										531Leu	315Thr	Wildtype				RHighlevel	Resistant											Wildtype		Wildtype			Sensitive	Sensitive
RDC	2014-34-005	Prospective	2014	39	Female	Negative	Failure retreatment	sequenced		Ala3Trp (mix WT)	Never reported	Resistant										516Val	315Thr	Wildtype				RHighlevel	Resistant											559Ala		Wildtype			Sensitive	Sensitive
RDC	2014-29-006	Prospective	2014					sequenced		Ala146Thr	Resistant	Resistant										MUT3	MUT1	Wildtype(Hain)				RHighlevel	Resistant											Wildtype		Wildtype			Sensitive	Sensitive
RDC	2015-20-001	Prospective	2015	43	Male	Negative	New case	sequenced	del452 TGGCCACCA	LeuAlaThrArg151Trp	Never reported	Resistant										MUT1	MUT1	Wildtype				RHighlevel	Resistant											MUT1		MUT1	Wildtype		Resistant	Resistant
RDC	2014-10-018	Prospective	2014	32	Female	Negative	Failure new case	sequenced		Ser59Pro	Resistant	Resistant										MUT3	MUT1	Wildtype(Hain)				RHighlevel	Resistant											Wildtype		Wildtype			Sensitive	Sensitive
RDC	2014-08-013	Prospective	2014					sequenced		Asp12Ala	Resistant	Resistant										531Leu	MUT1	Wildtype (Hain)				RHighlevel	Resistant											échec PCR		Wildtype				Sensitive
RDC	2014-06-019	Prospective	2014	18	Female	Negative	Relapse of retreatement	sequenced		Pro69Ser	Resistant	Resistant										MUT3	MUT1	Wildtype(Hain)				RHighlevel	Resistant											Wildtype		MUT1			Sensitive	Resistant
RDC	2014-12-003	Prospective	2014	31	Male		Failure retreatment	sequenced		Gly105Asp	Resistant	Resistant										516Val	315Thr	Wildtype				RHighlevel	Resistant											Wildtype		Wildtype			Sensitive	Sensitive
RDC	2014-06-014	Prospective	2014	20	Female	Negative	Relapse of retreatement	sequenced		Pro69Ser	Resistant	Resistant										531Leu/sequencing	MUT1/sequencing	Wildtype (Hain)/sequencing				RHighlevel	Resistant											94Asn		A1401G			Resistant	Resistant
RDC	2013-02-004	Prospective	2013	23	Male	Negative	Failure new case	sequenced		Asp12Ala	Resistant	Resistant										531Leu	échec PCR/MUT1	échec PCR/Wildtype(Hain)				RHighlevel	Resistant											Wildtype		Wildtype			Sensitive	Sensitive
RDC	2014-06-021	Prospective	2014	21	Female	Negative	Failure new case	sequenced		Cys14Asp	Never reported	Resistant										delWT2	MUT1	Wildtype(Hain)				RHighlevel	Resistant											Wildtype		Wildtype			Sensitive	Sensitive
RDC	2014-10-016	Prospective	2014	52	Female	Positive	Failure retreatment	sequenced		Ser59Pro	Resistant	Resistant										531Leu	échec PCR/MUT1	échec PCR/Wildtype(Hain)				RHighlevel	Resistant											Wildtype		A 1401 G			Sensitive	Resistant
RDC	2013-23-001	Prospective	2013	25	Female	Negative	Failure new case	sequenced		His82Arg	Resistant	Resistant										Impossible	Impossible	Impossible				Undefined	Resistant											Impossible		Impossible
RDC	2014-15-009	Prospective	2014	26	Male	Negative	Failure retreatment	sequenced	atg175agg	Met175Val	Resistant	Resistant										MUT3	MUT1	Wildtype(Hain)				RHighlevel	Resistant											Wildtype		Wildtype			Sensitive	Sensitive
RDC	2014-15-004	Prospective	2014	30	Male	Negative	Failure retreatment	sequenced		Ala46Val	Unclear	Resistant										MUT3	MUT1	Wildtype				RHighlevel	Resistant											MUT3C		Wildtype	Wildtype		Resistant	Sensitive
RDC	2014-05-012	Prospective	2014					sequenced		Gln141Pro	Resistant	Resistant										MUT3	MUT1	Wildtype				RHighlevel	Resistant											MUT3C		Wildtype	Wildtype		Resistant	Sensitive
RDC	2014-24-004	Prospective	2014	24	Male	Negative	Relapse	sequenced		Ala79Val, Ile133Thr	Resistant	Resistant										516Val	315Thr	Wildtype				RHighlevel	Resistant											Wildtype		Wildtype			Sensitive	Sensitive
RDC	2014-08-003	Prospective	2014	39	Male	Negative	Relapse	sequenced		Thr167Ile	Never reported	Resistant										MUT3	MUT1	Wildtype(Hain)				RHighlevel	Resistant											Wildtype		Wildtype			Sensitive	Sensitive
RDC	2014-10-010	Prospective	2014	57	Male	Positive	New case	sequenced		Ala102Val	Sensitive	Sensitive										531Leu	315Thr	Wildtype				RHighlevel	Resistant											Wildtype		C1300T			Sensitive	Sensitive
RDC	2014-05-007	Prospective	2014	24	Female	Negative	Failure new case	sequenced		Asp12Ala	Resistant	Resistant										531Leu	315Thr	Wildtype				RHighlevel	Resistant											94Gly		Wildtype			Resistant	Sensitive
RDC	2014-01-003	Prospective	2014					sequenced		Gln141Pro	Resistant	Resistant										MUT3	MUT1	Wildtype				RHighlevel	Resistant											Wildtype		Wildtype	Wildtype		Sensitive	Sensitive
RDC	2014-05-010	Prospective	2014	45	Male	Positive	Failure new case	sequenced		Asp12Ala	Resistant	Resistant										MUT3	MUT1	Wildtype(Hain)				RHighlevel	Resistant											Wildtype		Wildtype			Sensitive	Sensitive
RDC	2014-32-004	Prospective	2014	24	Male	Negative	New case	sequenced	del452 TGGCCACCA	LeuAlaThrArg151Trp	Never reported	Resistant										MUT1	MUT1	Wildtype(Hain)				RHighlevel	Resistant											delWT2		Wildtype			Sensitive	Sensitive
RDC	2014-31-004	Prospective	2014	46	Female	Positive	Treatment after defaulter	sequenced		His57Gln	Resistant	Resistant										531Leu	315Thr	Wildtype				RHighlevel	Resistant											Wildtype		Wildtype			Sensitive	Sensitive
RDC	2014-07-001	Prospective	2014	28	Male	Negative	Treatment after defaulter	sequenced		His57Gln	Resistant	Resistant										531Leu	315Thr	Wildtype				RHighlevel	Resistant											Wildtype		Wildtype			Sensitive	Sensitive
RDC	2013-26-003	Prospective	2013	50	Male	Negative	Relapse	sequenced		Asp12Ala	Resistant	Resistant	R	Rh	R	R						516Val	315Thr	Wildtype			Resistant	RHighlevel	Resistant	Resistant	S	S	S	S	S					80Ala, 90Gly		Wildtype	S		Sensitive	Sensitive
RDC	2014-10-011	Prospective	2014	39	Female	Negative	Relapse of retreatement	sequenced		Pro54Leu	Resistant	Resistant										531Leu	315Thr	Wildtype				RHighlevel	Resistant											Wildtype		Wildtype			Sensitive	Sensitive
RDC	2015-06-002	Prospective	2015	32	Male	Negative	Relapse of retreatement	sequenced		Glu144Stop	Never reported	Resistant										MUT3	MUT1	Wildtype (Hain)				RHighlevel	Resistant											Wildtype		Wildtype			Sensitive	Sensitive
RDC	2014-03-008	Prospective	2014	47	Male	Negative	Failure new case	sequenced	-10T/C	promotor	Resistant	Resistant										MUT3	MUT1	Wildtype(Hain)				RHighlevel	Resistant											Wildtype		Wildtype			Sensitive	Sensitive
RDC	2014-13-003	Prospective	2014	50	Male	Negative	Failure retreatment	sequenced	1acg (mix WT), 102ccg	Met1Thr (mix WT), Ala102Pro	Resistant	Resistant										MUT3	MUT1	Wildtype(Hain)				RHighlevel	Resistant											Wildtype		Wildtype			Sensitive	Sensitive
RDC	2014-11-012	Prospective	2014	36	Female	Negative	New case	sequenced		Pro69Ser	Resistant	Resistant										MUT1	MUT1	Wildtype(Hain)				RHighlevel	Resistant											Wildtype		Wildtype			Sensitive	Sensitive
RDC	2014-08-001	Prospective	2014	33	Male	Negative	New case	sequenced		Asp8Gly	Resistant	Resistant										531Leu	MUT1	Wildtype (Hain)				RHighlevel	Resistant											539Ala		Wildtype			Resistant	Sensitive
RDC	2014-34-007	Prospective	2014	29	Male	Negative	Treatment after defaulter	sequenced		His57Gln	Resistant	Resistant										531Leu	315Thr	Wildtype				RHighlevel	Resistant											Wildtype		Wildtype			Sensitive	Sensitive
RDC	2014-02-005	Prospective	2014	38	Male	Negative	Failure retreatment	sequenced		Phe13Leu	Resistant	Resistant										531Leu, 655Asp	échec PCR/Wildtype(Hain)	échec PCR/MUT1				RLowlevel	Resistant											Wildtype		Wildtype			Sensitive	Sensitive
RDC	2014-22-003	Prospective	2014	35	Female	Positive	New case	sequenced		Pro54Leu	Resistant	Resistant										531Leu	315Thr	Wildtype				RHighlevel	Resistant											Wildtype		Wildtype			Sensitive	Sensitive
RDC	2014-08-002	Prospective	2014	49	Male	Negative	Treatment after defaulter	sequenced		Asp8Gly	Resistant	Resistant										531Leu	MUT1	Wildtype (Hain)				RHighlevel	Resistant											539Ala		Wildtype			Resistant	Sensitive
RDC	2014-06-023	Prospective	2014	22	Male	Negative	Failure new case	sequenced		Asp8Gly	Resistant	Resistant										531Leu	MUT1	Wildtype(Hain)				RHighlevel	Resistant											539Ala		A 1138C			Resistant	Sensitive
RDC	2014-20-007	Prospective	2014	19	Male	Negative	New case	sequenced	ins-3 IS6111	promotor	Never reported	Resistant										MUT3	MUT1	Wildtype(Hain)				RHighlevel	Resistant											Wildtype		Wildtype			Sensitive	Sensitive
RDC	2014-05-006	Prospective	2014	26	Male	Negative	Failure new case	sequenced		Asp12Ala	Resistant	Resistant										531Leu	315Thr	Wildtype				RHighlevel	Resistant											Wildtype		Wildtype	Wildtype		Sensitive	Sensitive
RDC	2014-01-001	Prospective	2014					sequenced		Gln141Pro	Resistant	Resistant										MUT3	MUT1	Wilftype ( hain)				RHighlevel	Resistant											Wildtype (Hain)		Wildtype (Hain)	Wildtype (Hain)		Sensitive	Sensitive
RDC	2014-11-004	Prospective	2014	41	Male	Negative	New case	sequenced		Asp12Ala	Resistant	Resistant										531Leu	315Thr	Wildtype				RHighlevel	Resistant											Wildtype		Wildtype	Wildtype		Sensitive	Sensitive
RDC	2013-05-007	Prospective	2013					sequenced		Ser164Stop	Never reported	Resistant	R	Rl	R	R						échec PCR	échec PCR	échec PCR			Resistant	RLowlevel	Resistant	Resistant	S	S	S	S	S					échec PCR		échec PCR	échec PCR		Sensitive	Sensitive
RDC	2014-11-003	Prospective	2014	40	Male	Negative	Failure retreatment	sequenced		Ala79Val	Never reported	Resistant										MUT3	MUT1	Wildtype(Hain)				RHighlevel	Resistant											Wildtype		Wildtype			Sensitive	Sensitive
RDC	2013-13-005	Prospective	2013	20	Female	Negative	Failure retreatment	sequenced	-11A/G, 14(Gly)	promotor, 14Gly	Resistant	Resistant	R	Rl	R	R											Resistant	RLowlevel	Resistant	Resistant	S	S	S	S	S										Sensitive	Sensitive
RDC	2014-34-003	Prospective	2014	26	Male	Negative	Failure retreatment	sequenced	4tgg, ins/del312 (mix)	Leu4Trp, frameshift	Resistant	Resistant										MUT1	MUT1	Wildtype(Hain)				RHighlevel	Resistant											Wildtype		Wildtype			Sensitive	Sensitive
RDC	2014-06-011	Prospective	2014	35	Male	Negative	Failure retreatment	sequenced		WT	Sensitive	Sensitive										525Thr, 526Ser, 527Gln	315Thr	Wildtype				RHighlevel	Resistant											Wildtype		Wildtype			Sensitive	Sensitive
RDC	2014-29-003	Prospective	2014					sequenced		WT	Sensitive	Sensitive										531Leu	315Thr	Wildtype				RHighlevel	Resistant											Wildtype		Wildtype			Sensitive	Sensitive
RDC	2014-24-001	Prospective	2014	59	Male	Negative	Failure retreatment	sequenced		WT	Sensitive	Sensitive										526Asp	Wildtype	T -8 (A)				RLowlevel	Resistant											80Ala		Wildtype			Sensitive	Sensitive
RDC	2014-10-013	Prospective	2014	34	Male	Positive	Failure retreatment	sequenced		WT	Sensitive	Sensitive										510His, 516Tyr	315Thr	Wildtype				RHighlevel	Resistant											80Ala, 90Gly		A1102G			Sensitive	Sensitive
RDC	2013-16-011	Prospective	2013					sequenced		WT	Sensitive	Sensitive										delWT7	MUT1	Wildtype(Hain)				RHighlevel	Resistant											Wildtype		Wildtype			Sensitive	Sensitive
RDC	2014-03-007	Prospective	2014	20	Female	Negative	New case	sequenced		WT	Sensitive	Sensitive										MUT3	MUT1	Wildtype(Hain)				RHighlevel	Resistant											Wildtype		Wildtype			Sensitive	Sensitive
RDC	2014-06-018	Prospective	2014	75	Male	Negative	Relapse of retreatement	sequenced		WT	Sensitive	Sensitive										MUT1	MUT1	Wildtype(Hain)				RHighlevel	Resistant											Wildtype		Wildtype			Sensitive	Sensitive
RDC	2014-06-001	Prospective	2014	49	Female	Negative	Failure new case	sequenced		WT	Sensitive	Sensitive										516Tyr	delWT1	Wildtype(Hain)				RHighlevel	Resistant											Wildtype		Wildtype			Sensitive	Sensitive
RDC	2014-11-011	Prospective	2014	24	Female	Negative	Treatment after defaulter	sequenced		WT	Sensitive	Sensitive										MUT3	MUT1	Wildtype(Hain)				RHighlevel	Resistant											Wildtype		invalid (no rrs)			Sensitive
RDC	2014-15-002	Prospective	2014	37	Female	Negative	Failure retreatment	sequenced		WT	Sensitive	Sensitive										526Asp	315Thr	Wildtype				RHighlevel	Resistant											Wildtype		Wildtype			Sensitive	Sensitive
RDC	2014-10-012	Prospective	2014	21	Male	Negative	Failure new case	sequenced		WT	Sensitive	Sensitive										516Tyr	315Thr	Wildtype				RHighlevel	Resistant											80Ala, 90Gly		Wildtype			Sensitive	Sensitive
RDC	2014-20-004	Prospective	2014	27	Female	Negative	Relapse	sequenced		WT	Sensitive	Sensitive										531Leu	Wildtype	C -15 T				RLowlevel	Resistant											Wildtype		Wildtype			Sensitive	Sensitive
RDC	2014-11-008	Prospective	2014	30	Male	Negative	Failure retreatment	sequenced		WT	Sensitive	Sensitive										531Leu	315Thr	Wildtype				RHighlevel	Resistant											Wildtype		Wildtype			Sensitive	Sensitive
RDC	2014-23-001	Prospective	2014	23	Male	Negative	New case	sequenced		WT	Sensitive	Sensitive										MUT3	MUT1	Wildtype(Hain)				RHighlevel	Resistant											Wildtype		Wildtype			Sensitive	Sensitive
RDC	2014-11-015	Prospective	2014	24	Male	Negative	New case	sequenced		WT	Sensitive	Sensitive										MUT3	MUT1	Wildtype				RHighlevel	Resistant											MUT3C		Wildtype	Wildtype		Resistant	Sensitive
RDC	2014-05-011	Prospective	2014	27	Female	Negative	Relapse	sequenced		WT	Sensitive	Sensitive										delWT5/6	MUT1	Wildtype(Hain)				RHighlevel	Resistant											Wildtype		Wildtype			Sensitive	Sensitive
RDC	2014-02-001	Prospective	2014	27	Male	Negative	Others	sequenced		WT	Sensitive	Sensitive										531Leu	315Thr	Wildtype				RHighlevel	Resistant											Wildtype		Wildtype	S		Sensitive	Sensitive	M14 non TBC
RDC	2014-09-004	Prospective	2014	25	Male	Negative	Failure retreatment	sequenced		WT	Sensitive	Sensitive										533Pro	315Thr	Wildtype				RHighlevel	Resistant											559Ala		Wildtype			Sensitive	Sensitive
RDC	2014-34-008	Prospective	2014	21	Male	Negative	Failure new case	sequenced		WT	Sensitive	Sensitive										MUT3	MUT1	Wildtype(Hain)				RHighlevel	Resistant											Wildtype		Wildtype			Sensitive	Sensitive
RDC	2014-10-019	Prospective	2014	33	Female	Positive	Failure new case	sequenced		WT	Sensitive	Sensitive										MUT3	MUT1	Wildtype(Hain)				RHighlevel	Resistant											Wildtype		Wildtype			Sensitive	Sensitive
RDC	2013-13-006	Prospective	2013	21	Male	Negative	Relapse of retreatement	sequenced		WT	Sensitive	Sensitive	R	Rl	R	S											Resistant	RLowlevel	Resistant	Sensitive	S	S	S	S	S										Sensitive	Sensitive
RDC	2014-14-002	Prospective	2014	20	Female	Negative	Failure new case	sequenced		WT	Sensitive	Sensitive										516Val	315Thr	Wildtype				RHighlevel	Resistant											80Ala, 90Gly		A1138C			Sensitive	Sensitive
RDC	2014-10-015	Prospective	2014	19	Female	Negative	Failure new case	sequenced		WT	Sensitive	Sensitive										delWT7	MUT1	Wildtype(Hain)				RHighlevel	Resistant											Wildtype		Wildtype			Sensitive	Sensitive
RDC	2013-23-002	Prospective	2013	43	Female	Positive	Failure new case	sequenced		WT	Sensitive	Sensitive										531Leu	MUT1	Wildtype				RHighlevel	Resistant											Wildtype		Wildtype	Wildtype	pos. 33 A->G	Sensitive	Sensitive
RDC	2014-06-015	Prospective	2014	50	Male	Negative	Failure new case	sequenced		WT	Sensitive	Sensitive										531Leu	MUT1	Wildtype				RHighlevel	Resistant											Wildtype		Wildtype			Sensitive	Sensitive
RDC	2015-06-004	Prospective	2015					failed														delWT7	MUT1	MUT3A				RHighlevel	Resistant											Invalid (no TUB)		Invalid (no TUB)
RDC	2013-11-002	Prospective	2013					failed														Impossible	Impossible	Impossible				Undefined	Resistant											Impossible		Impossible	Impossible
RDC	2014-33-001	Prospective	2014					failed														Invalid (no TUB)	Invalid (no TUB)	Invalid (no TUB)				Undefined	Resistant											Invalid (no TUB)		Invalid (no TUB)
RDC	2013-04-002	Prospective	2013					failed																				Undefined	Resistant
RDC	2013-11-013	Prospective	2013					failed														MUT1	MUT1	Wildtype				RHighlevel	Resistant											MUT1, MUT3B		Wildtype			Resistant	Sensitive
RDC	2014-28-001	Prospective	2014	19	Male	Negative	New case	failed														Impossible	Impossible	Impossible				Undefined	Resistant											Impossible		Impossible	Impossible	Impossible
RDC	2015-15-001	Prospective	2015					failed														MUT3	MUT1	Wildtype				RHighlevel	Resistant											Invalid (no TUB)		Invalid (no TUB)
RDC	2014-08-014	Prospective	2014					failed														Impossible	Impossible	Impossible				Undefined	Resistant											Impossible		Impossible	Impossible	Impossible
RDC	2014-06-022	Prospective	2014					failed														échec PCR	invalid (no TUB)	invalid (noTUB)				Undefined	Resistant											échec PCR		A 1401 G				Resistant
RDC	2014-07-005	Prospective	2014					failed														531Leu	315Thr	Wildtype				RHighlevel	Resistant											Wildtype		Wildtype			Sensitive	Sensitive
RDC	2013-11-021	Prospective	2013					failed														MUT1	MUT1	Wildtype				RHighlevel	Resistant											MUT1, MUT3C		MUT1			Resistant	Resistant
RDC	2014-06-013	Prospective	2014					failed														MUT3	MUT1	Wildtype				RHighlevel	Resistant											Wildtype		Wildtype			Sensitive	Sensitive
Rwanda	Rw395	Retrospective	2014	28	Female	Negative	Failure new case	sequenced	cag29ctg	Gln10Leu	Never reported	Resistant																Resistant	Resistant		S	S	S												Sensitive	Sensitive
Rwanda	Rw388	Retrospective	2014	33	Male			sequenced	atg525ata	Met175Ile	Resistant	Resistant																Resistant	Resistant		S	S	S												Sensitive	Sensitive
Rwanda	Rw739	Retrospective	2015	65	Female	Negative	New case	sequenced	cag28tag	Gln10Stop	Resistant	Resistant																	Resistant
Rwanda	Rw797	Retrospective	2015	36	Male	Positive	New case	sequenced	cag422ccg	Gln141Pro	Resistant	Resistant																Resistant	Resistant
Rwanda	Rw741	Retrospective	2014	24	Female			sequenced	atg525ata	Met175Ile	Resistant	Resistant																	Resistant
Rwanda	Rw755	Retrospective	2015	40	Male	Positive	New case	sequenced	atg525ata	Met175Ile	Resistant	Resistant					s	s	R	R							Sensitive	Resistant	Resistant	Resistant	S	S	S												Sensitive	Sensitive
Rwanda	Rw780	Retrospective	2015	29	Male	Negative	New case	sequenced	atg525ata	Met175Ile	Resistant	Resistant					R	R	R	R							Resistant	Resistant	Resistant	Resistant	S	S	S												Sensitive	Sensitive
Rwanda	Rw770	Retrospective	2015	51	Male	Negative	New case	sequenced	cac128ccc	His43Pro	Resistant	Resistant																	Resistant
Rwanda	2015-01-004	Prospective	2015					sequenced		Gln141Pro	Resistant	Resistant										MUT3	MUT1	Wildtype				RHighlevel	Resistant											Wildtype		Wildtype	Wildtype		Sensitive	Sensitive
Rwanda	Rw751	Retrospective	2015	28	Female	Negative	New case	sequenced	cag28tag	Gln10Stop	Resistant	Resistant					R	R	R	R							Resistant	Resistant	Resistant	Resistant	S	S	S												Sensitive	Sensitive
Rwanda	Rw386	Retrospective	2015	22	Female	Negative	Relapse	sequenced	gac35gcc	Asp12Ala	Resistant	Resistant															Resistant	Resistant	Resistant	Resistant	S	S	S												Sensitive	Sensitive
Rwanda	Rw732	Retrospective	2014	31	Male			sequenced	cag422ccg	Gln141Pro	Resistant	Resistant					R	R	R	R							Resistant	Resistant	Resistant	Resistant	S	S	S												Sensitive	Sensitive
Rwanda	2015-01-003	Prospective	2015	35	Female	Negative	Failure new case	sequenced		His43Pro	Resistant	Resistant										MUT3	MUT1	Wildtype				RHighlevel	Resistant											Wildtype		Wildtype	Wildtype		Sensitive	Sensitive
Rwanda	Rw753	Retrospective	2014	23	Female		New case	sequenced	cag422ccg	Gln141Pro	Resistant	Resistant																Resistant	Resistant
Rwanda	Rw382	Retrospective	2015	33	Female	Positive		sequenced	cac128ccc	His43Pro	Resistant	Resistant																Resistant	Resistant		S	S	S												Sensitive	Sensitive
Rwanda	2014-01-041	Prospective	2014	38	Male	Positive	New case	sequenced		Gln10Arg	Resistant	Resistant										MUT3	MUT1	Wildtype				RHighlevel	Resistant											Wildtype		Wildtype	Wildtype		Sensitive	Sensitive
Rwanda	Rw392	Retrospective	2015	29	Male	Negative	Relapse	sequenced	atg525ata	Met175Ile	Resistant	Resistant															Resistant	Resistant	Resistant	Resistant	S	S	S												Sensitive	Sensitive
Rwanda	2015-01-013	Prospective	2015	35	Male	Negative	New case	sequenced		Gln10Arg	Resistant	Resistant										MUT3	MUT1	Wildtype				RHighlevel	Resistant											Wildtype		Wildtype	Wildtype		Sensitive	Sensitive
Rwanda	2014-01-044	Prospective	2014	49	Female	Negative	Relapse	sequenced		Gln10Arg	Resistant	Resistant										MUT3	MUT1	Wildtype				RHighlevel	Resistant											Wildtype		Wildtype	Wildtype		Sensitive	Sensitive
Rwanda	2015-01-008	Prospective	2015	36	Male	Positive	New case	sequenced		Gln10Stop	Resistant	Resistant										MUT3	MUT1	Wildtype				RHighlevel	Resistant											Wildtype		Wildtype	Wildtype		Sensitive	Sensitive
Rwanda	Rw781	Retrospective	2015	43	Male	Negative	Relapse	sequenced	cat244gat	His82Asp	Resistant	Resistant																	Resistant		S	S	S												Sensitive	Sensitive
Rwanda	Rw794	Retrospective	2014	34	Male	Positive	Failure new case	sequenced	cag29cgg	Gln10Arg	Resistant	Resistant																Resistant	Resistant		S	S	S												Sensitive	Sensitive
Rwanda	2014-01-040	Prospective	2014	66	Male	Negative	Failure new case	sequenced		Gln141Pro	Resistant	Resistant										MUT3	MUT1	Wildtype				RHighlevel	Resistant											Wildtype		Wildtype	Wildtype		Sensitive	Sensitive
Rwanda	Rw793	Retrospective	2014	32	Male	Positive	New case	sequenced	cac128ccc	His43Pro	Resistant	Resistant																Resistant	Resistant
Rwanda	2015-01-010	Prospective	2015	34	Male	Positive	New case	sequenced		His43Pro	Resistant	Resistant										MUT3	MUT1	Wildtype				RHighlevel	Resistant											Wildtype		Wildtype	Wildtype		Sensitive	Sensitive
Rwanda	Rw783	Retrospective	2014	43	Female	Positive	Failure new case	sequenced	atg525ata	Met175Ile	Resistant	Resistant																Resistant	Resistant		S	S	S												Sensitive	Sensitive
Rwanda	2015-01-014	Prospective	2015	35	Male	Positive	New case	sequenced		Val147Ile	Never reported	Resistant										MUT3	MUT1	Wildtype				RHighlevel	Resistant											Wildtype		Wildtype	Wildtype		Sensitive	Sensitive
Rwanda	Rw387	Retrospective	2014		Female	Positive		sequenced	cag29cgg	Gln10Arg	Resistant	Resistant																Resistant	Resistant		S	S	S												Sensitive	Sensitive
Rwanda	Rw390	Retrospective	2015	36	Male	Negative	New case	sequenced	del386 3bp	frameshift	Resistant	Resistant																Resistant	Resistant
Rwanda	2015-01-019	Prospective	2015	24	Male	Positive	New case	sequenced		Val147Ile	Never reported	Resistant										MUT3	MUT1	Wildtype				RHighlevel	Resistant											Wildtype		Wildtype	Wildtype		Sensitive	Sensitive
Rwanda	2015-01-017	Prospective	2015	44	Female	Positive	New case	sequenced		Gln10Arg	Resistant	Resistant										MUT3	MUT1	Wildtype				RHighlevel	Resistant											Wildtype		Wildtype	Wildtype		Sensitive	Sensitive
Rwanda	Rw786	Retrospective	2014	38	Female			sequenced	cgc369cgg	Arg2Arg	Sensitive	Sensitive																	Resistant
Rwanda	Rw769	Retrospective	2014	31	Female	Negative		sequenced	cag29cgg	Gln10Arg	Resistant	Resistant																Resistant	Resistant		S	S	S												Sensitive	Sensitive
Rwanda	Rw758	Retrospective	2015	38	Male		New case	sequenced	cag29cgg	Gln10Arg	Resistant	Resistant					R	R	R	R							Resistant	Resistant	Resistant	Resistant	S	S	S												Sensitive	Sensitive
Rwanda	Rw787	Retrospective	2014	32	Female			sequenced	gtc538ttc	Val180Phe	Resistant	Resistant															Resistant	Resistant	Resistant	Sensitive	S	S	S												Sensitive	Sensitive
Rwanda	2015-01-006	Prospective	2015	80	Female	Negative	Failure new case	sequenced		Phe106Ile	Never reported	Resistant										MUT3	MUT1	Wildtype				RHighlevel	Resistant											Wildtype		Wildtype	Wildtype		Sensitive	Sensitive
Rwanda	Rw759	Retrospective	2015	17	Male	Negative	New case	sequenced	cag29cgg, del68 g	Gln10Arg, frameshift	Resistant	Resistant					R	R	R	R							Resistant	Resistant	Resistant	Resistant	S	S	S												Sensitive	Sensitive
Rwanda	Rw774	Retrospective	2014	35	Female		New case	sequenced	del386 3bp	frameshift	Resistant	Resistant																Resistant	Resistant		S	S	S												Sensitive	Sensitive
Rwanda	Rw384	Retrospective	2015	25	Male	Positive	New case	sequenced	atg525ata	Met175Ile	Resistant	Resistant					R	R	R	R							Resistant	Resistant	Resistant	Resistant	S	S	S												Sensitive	Sensitive
Rwanda	Rw391	Retrospective	2015	33	Male	Positive	New case	sequenced	cag28tag	Gln10Stop	Resistant	Resistant															Resistant	Resistant	Resistant	Resistant	S	S	S												Sensitive	Sensitive
Rwanda	Rw747	Retrospective	2015	52	Male	Negative	Failure new case	sequenced	cag422ccg	Gln141Pro	Resistant	Resistant																Resistant	Resistant
Rwanda	Rw380	Retrospective	2015	37	Male	Positive	New case	sequenced	cac128ccc	His43Pro	Resistant	Resistant																	Resistant
Rwanda	Rw396	Retrospective	2015	53	Male	Positive	New case	sequenced	cag29ctg	Gln10Leu	Never reported	Resistant															Resistant	Resistant	Resistant	Resistant	S	S	S												Sensitive	Sensitive
Rwanda	Rw763	Retrospective	2014	30	Male	Positive		sequenced	atg525ata	Met175Ile	Resistant	Resistant																	Resistant
Rwanda	Rw394	Retrospective	2015	35	Female			sequenced	cac128ccc	His43Pro	Resistant	Resistant																Resistant	Resistant		S	S	S												Sensitive	Sensitive
Rwanda	Rw743	Retrospective	2015	49	Male	Positive	Failure new case	sequenced	atg525ata	Met175Ile	Resistant	Resistant					R	R	R	R							Resistant	Resistant	Resistant	Resistant	S	S	S												Sensitive	Sensitive
Rwanda	Rw397	Retrospective	2015	36	Male	Positive	Relapse of retreatement	sequenced	atg525ata	Met175Ile	Resistant	Resistant																	Resistant		S	S	S												Sensitive	Sensitive
Rwanda	2014-01-051	Prospective	2014	36	Male	Positive	Relapse	sequenced		His43Pro	Resistant	Resistant										MUT3	MUT1	delWT2				RHighlevel	Resistant											Wildtype		Wildtype	Wildtype		Sensitive	Sensitive
Rwanda	Rw379	Retrospective	2015	36	Female	Negative	Relapse	sequenced	cag29cgg	Gln10Arg	Resistant	Resistant					R	R	R	R							Resistant	Resistant	Resistant	Resistant	S	S	S												Sensitive	Sensitive
Rwanda	Rw385	Retrospective	2014	34	Male	Negative		sequenced	cac128ccc	His43Pro	Resistant	Resistant																Resistant	Resistant		s	s	s												Sensitive	Sensitive
Rwanda	Rw737	Retrospective	2015	43	Male	Negative	Failure new case	sequenced	cag29cgg	Gln10Arg	Resistant	Resistant																Resistant	Resistant
Rwanda	Rw735	Retrospective	2015	57	Male	Positive	Relapse	sequenced	atg525ata	Met175Ile	Resistant	Resistant					R	R	R	R							Resistant	Resistant	Resistant	Resistant	S	S	S												Sensitive	Sensitive
Rwanda	Rw778	Retrospective	2014	24	Male	Positive	New case	sequenced	cag29cgg	Gln10Arg	Resistant	Resistant																Resistant	Resistant		S	S	S												Sensitive	Sensitive
Rwanda	Rw775	Retrospective	2014	31	Male			sequenced	cag422ccg	Gln141Pro	Resistant	Resistant																	Resistant
Rwanda	Rw745	Retrospective	2015	36	Female	Positive	New case	sequenced	cag422ccg	Gln141Pro	Resistant	Resistant									R								Resistant
Rwanda	Rw765	Retrospective	2014	51	Male	Negative	Failure new case	sequenced	cag29cgg	Gln10Arg	Resistant	Resistant																Sensitive	Resistant
Rwanda	Rw736	Retrospective	2014	42	Female			sequenced	cag422ccg	Gln141Pro	Resistant	Resistant																Resistant	Resistant
Rwanda	Rw796	Retrospective	2014	34	Male	Negative		sequenced	cac128ccc	His43Pro	Resistant	Resistant																Resistant	Resistant
Rwanda	Rw788	Retrospective	2015	40	Male	Positive	Relapse	sequenced	atg525ata	Met175Ile	Resistant	Resistant																	Resistant
Rwanda	Rw733	Retrospective	2014	24	Male	Negative	Failure new case	sequenced	cag422ccg	Gln141Pro	Resistant	Resistant																Resistant	Resistant		S	S	S												Sensitive	Sensitive
Rwanda	Rw738	Retrospective	2014	56	Male		New case	sequenced	atg525ata	Met175Ile	Resistant	Resistant																Resistant	Resistant
Rwanda	Rw773	Retrospective	2014	21	Female	Negative	Failure new case	sequenced	cag29cgg	Gln10Arg	Resistant	Resistant																Resistant	Resistant		S	S	S												Sensitive	Sensitive
Rwanda	Rw768	Retrospective	2014	48	Male	Negative	Failure new case	sequenced	cag28tag	Gln10Stop	Resistant	Resistant																	Resistant
Rwanda	Rw760	Retrospective	2015	35	Male	Negative	New case	sequenced	cag29cgg	Gln10Arg	Resistant	Resistant																Resistant	Resistant
Rwanda	Rw757	Retrospective	2015	36	Female	Negative	Relapse	sequenced	cag29cgg, del68 g	Gln10Arg, frameshift	Resistant	Resistant																	Resistant
Rwanda	Rw398	Retrospective	2015	45	Male	Positive	Failure new case	sequenced	del71 g	frameshift	Never reported	Resistant																Resistant	Resistant
Rwanda	Rw393	Retrospective	2015	37	Male	Negative	New case	sequenced	cac128ccc	His43Pro	Resistant	Resistant																Resistant	Resistant		S	S	S												Sensitive	Sensitive
Rwanda	Rw734	Retrospective	2015	45	Male	Negative	New case	sequenced	cac128ccc	His43Pro	Resistant	Resistant																Resistant	Resistant
Rwanda	Rw746	Retrospective	2015	20	Male	Positive	New case	sequenced		WT	Sensitive	Sensitive																Resistant	Resistant
Rwanda	Rw771	Retrospective	2014	28	Female		New case	sequenced		WT	Sensitive	Sensitive																Resistant	Resistant
Rwanda	Rw754	Retrospective	2015	40	Male	Negative	New case	sequenced		WT	Sensitive	Sensitive																	Resistant
Rwanda	Rw381	Retrospective	2015	32	Male	Negative	Failure new case	sequenced		WT	Sensitive	Sensitive																Resistant	Resistant
Rwanda	Rw383	Retrospective	2015	27	Male	Negative	Relapse	sequenced		WT	Sensitive	Sensitive																	Resistant
Rwanda	Rw791	Retrospective	2015	22	Female	Negative	New case	sequenced		WT	Sensitive	Sensitive																	Resistant
Rwanda	Rw731	Retrospective	2014	48	Male	Negative	Failure new case	sequenced		WT	Sensitive	Sensitive																	Resistant
Rwanda	Rw766	Retrospective	2014	42	Male	Negative		sequenced		WT	Sensitive	Sensitive																Resistant	Resistant
Rwanda	Rw752	Retrospective	2014	26	Male	Negative	Relapse	sequenced		WT	Sensitive	Sensitive																Resistant	Resistant		S	S	S												Sensitive	Sensitive
Rwanda	Rw790	Retrospective	2014	57	Female	Negative		sequenced		WT	Sensitive	Sensitive																	Resistant
Rwanda	Rw789	Retrospective	2014	37	Male	Positive	New case	sequenced		WT	Sensitive	Sensitive																Resistant	Resistant		S	S	S												Sensitive	Sensitive
Rwanda	Rw761	Retrospective	2014	42	Male	Positive	New case	sequenced		WT	Sensitive	Sensitive																Resistant	Resistant
Rwanda	Rw764	Retrospective	2014	35	Male	Negative	Failure new case	sequenced		WT	Sensitive	Sensitive																Resistant	Resistant		S	S	S												Sensitive	Sensitive
Rwanda	2014-01-038	Prospective	2014	24	Female	Negative	New case	sequenced		WT	Sensitive	Sensitive										MUT3	MUT1	Wildtype				RHighlevel	Resistant											Wildtype		Wildtype	Wildtype		Sensitive	Sensitive
Rwanda	Rw762	Retrospective	2014	42	Male	Positive	Failure new case	sequenced		WT	Sensitive	Sensitive																	Resistant
Rwanda	Rw792	Retrospective	2014	39	Female	Negative		sequenced		WT	Sensitive	Sensitive																	Resistant		S	S	S												Sensitive	Sensitive
Rwanda	Rw742	Retrospective	2014	16	Male			sequenced		WT	Sensitive	Sensitive																	Resistant
Rwanda	Rw772	Retrospective	2014	34	Male	Positive		sequenced		WT	Sensitive	Sensitive																Resistant	Resistant
Rwanda	Rw740	Retrospective	2015	31	Female	Negative	Failure new case	sequenced		WT	Sensitive	Sensitive					R	R	R	R							Resistant	Resistant	Resistant	Resistant	S	S	S												Sensitive	Sensitive
Rwanda	Rw748	Retrospective	2015	38	Female	Negative	New case	sequenced		WT	Sensitive	Sensitive																Resistant	Resistant
Rwanda	2014-01-054	Prospective	2014	28	Male	Positive	New case	sequenced		WT	Sensitive	Sensitive										DELWT3,WT4	Wildtype	MUT1				RLowlevel	Resistant											Wildtype		Wildtype	Wildtype		Sensitive	Sensitive
Rwanda	Rw785	Retrospective	2015	50	Female	Positive	Failure new case	sequenced		WT	Sensitive	Sensitive																	Resistant		S	S	S												Sensitive	Sensitive
Rwanda	Rw750	Retrospective	2014	60	Male	Negative	Failure new case	sequenced		WT	Sensitive	Sensitive																Resistant	Resistant		S	S	S												Sensitive	Sensitive
Rwanda	Rw767	Retrospective	2014	51	Male	Negative		sequenced		WT	Sensitive	Sensitive																Resistant	Resistant		S	S	S												Sensitive	Sensitive
Rwanda	Rw799	Retrospective	2015	42	Male	Negative	Relapse	sequenced		WT	Sensitive	Sensitive					R	R	R	R							Resistant	Resistant	Resistant	Resistant	S	S	S												Sensitive	Sensitive
Rwanda	Rw399	Retrospective	2015	27	Male	Positive	New case	sequenced		WT	Sensitive	Sensitive					S	R	S	S	R						Sensitive	Resistant	Resistant	Sensitive	S	S	S												Sensitive	Sensitive
Rwanda	Rw782	Retrospective	2015	14	Male	Negative	Relapse	sequenced		WT	Sensitive	Sensitive																	Resistant
Rwanda	Rw749	Retrospective	2015	60	Male	Positive	New case	sequenced		WT	Sensitive	Sensitive									R								Resistant		S	S	S												Sensitive	Sensitive
Rwanda	Rw784	Retrospective	2015	41	Female	Positive	New case	sequenced		WT	Sensitive	Sensitive																	Resistant
Rwanda	Rw389	Retrospective	2014	37	Male			sequenced		WT	Sensitive	Sensitive																Resistant	Resistant		S	S	S												Sensitive	Sensitive
Rwanda	Rw777	Retrospective	2014	52	Male	Negative	Failure new case	sequenced		WT	Sensitive	Sensitive																	Resistant
Rwanda	Rw795	Retrospective	2014	51	Male	Negative		sequenced		WT	Sensitive	Sensitive																	Resistant
Rwanda	Rw756	Retrospective	2015	55	Male	Negative	New case	sequenced		WT	Sensitive	Sensitive																	Resistant		S	S	S												Sensitive	Sensitive
Rwanda	2014-01-055	Prospective	2014					failed														MUT3	MUT1	Wildtype				RHighlevel	Resistant											Wildtype		Wildtype	Wildtype		Sensitive	Sensitive
Rwanda	Rw779	Retrospective	2014	30	Male	Negative	New case	failed																				Resistant	Resistant		S	S	S
Rwanda	2014-01-036	Prospective	2014					failed														invalid ( no TUB)	invalid ( no TUB)	invalid ( no TUB)				Undefined	Resistant
Rwanda	Rw744	Retrospective	2014	31	Male	Negative	Failure new case	failed																				Resistant	Resistant		S	S	s
Rwanda	2014-01-052	Prospective	2014					failed														invalid ( no TUB)	invalid ( no TUB)	invalid ( no TUB)				Undefined	Resistant											invalid (no TUB)		invalid (no TUB)	invalid (no TUB)
Rwanda	Rw776	Retrospective	2014	53	Male	Negative	New case	failed																					Resistant
Rwanda	Rw798	Retrospective	2015	39	Male	Positive	New case	failed																					Resistant
Senegal	16DBMAB333	Retrospective	2015	29	Male	Negative	Relapse	sequenced	ggt132agt	Gly132Ser	Resistant	Resistant	S	S	R	S					R						Sensitive	Sensitive	Resistant	Sensitive																	5
Senegal	16DBMAB324	Retrospective	2015	25	Male	Negative	Treatment after defaulter	sequenced	ttc94ttg	Phe94Leu (mix WT)	Resistant	Resistant	S	S	R	S					R						Sensitive	Sensitive	Resistant	Sensitive																	5
Senegal	16DBMAB322	Retrospective	2014	45	Male	Negative	Relapse	sequenced	gtc128ggc	Val128Gly	Resistant	Resistant	S	S	R	S					R						Sensitive	Sensitive	Resistant	Sensitive																	5
Senegal	16DBMAB304	Retrospective	2014	29	Female	Negative	Relapse of retreatement	sequenced	gac63gcc	Asp63Ala	Unclear	Resistant	S	S	R	S					R						Sensitive	Sensitive	Resistant	Sensitive																	5
Senegal	16DBMAB329	Retrospective	2015	26	Female	Negative	Relapse	sequenced	ttg4gtg	Leu4Val	Never reported	Resistant	S	S	R	S					R						Sensitive	Sensitive	Resistant	Sensitive																	5
Senegal	16DBMAB327	Retrospective	2015	26	Male	Negative	Relapse of retreatement	sequenced	gac63gcc	Asp63Ala	Unclear	Resistant	S	S	R	S					R						Sensitive	Sensitive	Resistant	Sensitive																	5
Senegal	16DBMAB330	Retrospective	2015	30	Male	Negative	Others	sequenced	ccg54tcg	Pro54Ser	Resistant	Resistant	S	S	R	S					R						Sensitive	Sensitive	Resistant	Sensitive																	5
Senegal	16DBMAB325	Retrospective	2015	29	Male	Negative	Relapse of retreatement	sequenced	gta21gca	Val21Ala	Resistant	Resistant	S	S	R	S					R						Sensitive	Sensitive	Resistant	Sensitive																	5
Senegal	16DBMAB306	Retrospective	2014	53	Male	Negative	Failure new case	sequenced	gtg139ggg	Val139Gly	Resistant	Resistant	S	S	R	S					R						Sensitive	Sensitive	Resistant	Sensitive																	5
Senegal	16DBMAB301	Retrospective	2014	23	Male	Negative	Failure new case	sequenced	gtg130gcg, gtg163gcg	Val130Ala, Val163Ala	Unclear	Resistant	S	S	R	S					R						Sensitive	Sensitive	Resistant	Sensitive																	5
Senegal	16DBMAB307	Retrospective	2014	38	Male	Negative	Relapse of retreatement	sequenced	cgg121cga	Arg121Arg	Sensitive	Sensitive	S	R	R	S					R						Sensitive	Resistant	Resistant	Sensitive																	5
Senegal	16DBMAB332	Retrospective	2015	28	Female	Negative	Relapse	sequenced	ins390 gg	frameshift	Resistant	Resistant	S	S	R	S					R						Sensitive	Sensitive	Resistant	Sensitive																	5
Senegal	16DBMAB305	Retrospective	2014	38	Male	Negative	Relapse of retreatement	sequenced	cgg121cga	Arg121Arg	Sensitive	Sensitive	S	R	R	S					R						Sensitive	Resistant	Resistant	Sensitive																	5
Senegal	16DBMAB331	Retrospective	2015	30	Female	Negative	Relapse	sequenced		WT	Sensitive	Sensitive	S	S	R	S					R						Sensitive	Sensitive	Resistant	Sensitive																	5
Senegal	16DBMAB314	Retrospective	2014	26	Male	Negative	Relapse	sequenced		WT	Sensitive	Sensitive	S	S	R	S					R						Sensitive	Sensitive	Resistant	Sensitive																	5
Senegal	16DBMAB300	Retrospective	2014	25	Male	Negative	Relapse of retreatement	sequenced		WT	Sensitive	Sensitive	S	S	R	S					R						Sensitive	Sensitive	Resistant	Sensitive																	5
Senegal	16DBMAB318	Retrospective	2014	31	Male	Negative	Relapse	sequenced		WT	Sensitive	Sensitive	S	R	R	S					R						Sensitive	Resistant	Resistant	Sensitive																	5
Senegal	16DBMAB312	Retrospective	2014	60	Male	Negative	Relapse	sequenced		WT	Sensitive	Sensitive	S	S	R	S					R						Sensitive	Sensitive	Resistant	Sensitive																	5
Senegal	16DBMAB308	Retrospective	2014	22	Male	Negative	Relapse of retreatement	sequenced		WT	Sensitive	Sensitive	S	S	R	S					R						Sensitive	Sensitive	Resistant	Sensitive																	5
Senegal	16DBMAB320	Retrospective	2014	19	Male	Negative	Treatment after defaulter	sequenced		WT	Sensitive	Sensitive	S	R	R	S					R						Sensitive	Resistant	Resistant	Sensitive																	5
Senegal	16DBMAB337	Retrospective	2015	65	Female	Negative	New case	sequenced		WT	Sensitive	Sensitive	S	S	R	S					R						Sensitive	Sensitive	Resistant	Sensitive																	5
Senegal	16DBMAB315	Retrospective	2014	16	Female	Negative	Relapse	sequenced		WT	Sensitive	Sensitive	S	S	R	S					R						Sensitive	Sensitive	Resistant	Sensitive																	5
Senegal	16DBMAB341	Retrospective	2015	8	Female	Negative	Relapse	sequenced		WT	Sensitive	Sensitive									R								Resistant																		5
Senegal	16DBMAB335	Retrospective	2015	36	Male	Negative	Treatment after defaulter	sequenced		WT	Sensitive	Sensitive									R								Resistant																		5
Senegal	16DBMAB321	Retrospective	2014	33	Male	Negative	Relapse of retreatement	sequenced		WT	Sensitive	Sensitive	S	R	R	S					R						Sensitive	Resistant	Resistant	Sensitive																	5
Senegal	16DBMAB334	Retrospective						sequenced		WT	Sensitive	Sensitive																	Resistant																		5
Senegal	16DBMAB311	Retrospective	2014	16	Male	Negative	Relapse	sequenced		WT	Sensitive	Sensitive	S	S	R	S					R						Sensitive	Sensitive	Resistant	Sensitive																	5
Senegal	16DBMAB302	Retrospective	2014	18	Female	Negative	Relapse of retreatement	sequenced		WT	Sensitive	Sensitive	S	S	R	S					R						Sensitive	Sensitive	Resistant	Sensitive																	5
Senegal	16DBMAB316	Retrospective	2014	49	Male	Negative	Relapse of retreatement	sequenced		WT	Sensitive	Sensitive	S	S	R	S					R						Sensitive	Sensitive	Resistant	Sensitive																	5
Senegal	16DBMAB342	Retrospective	2015	8	Female	Negative	Relapse	sequenced		WT	Sensitive	Sensitive									R								Resistant																		5
Senegal	16DBMAB303	Retrospective	2014	23	Male	Negative	Failure new case	sequenced		WT	Sensitive	Sensitive	S	R	R	S					R						Sensitive	Resistant	Resistant	Sensitive																	5
Senegal	16DBMAB343	Retrospective						sequenced		WT	Sensitive	Sensitive																	Resistant																		5
Senegal	16DBMAB313	Retrospective	2014	26	Male	Negative	Relapse	sequenced		WT	Sensitive	Sensitive	S	S	R	S					R						Sensitive	Sensitive	Resistant	Sensitive																	5
Senegal	16DBMAB317	Retrospective	2014	18	Male	Negative	Relapse of retreatement	sequenced		WT	Sensitive	Sensitive	S	S	R	S					R						Sensitive	Sensitive	Resistant	Sensitive																	5
Senegal	16DBMAB338	Retrospective	2015	25	Male	Negative	Relapse	sequenced		WT	Sensitive	Sensitive	S	S	R	S					R						Sensitive	Sensitive	Resistant	Sensitive																	5
Senegal	16DBMAB336	Retrospective	2015	33	Male	Negative	Relapse	sequenced		WT	Sensitive	Sensitive	S	S	R	S					R						Sensitive	Sensitive	Resistant	Sensitive																	5
Senegal	16DBMAB309	Retrospective	2014	33	Male	Negative	Relapse of retreatement	sequenced		WT	Sensitive	Sensitive	S	S	R	S					R						Sensitive	Sensitive	Resistant	Sensitive																	5
Senegal	16DBMAB323	Retrospective	2014	33	Male	Negative	Relapse	sequenced		WT	Sensitive	Sensitive	S	S	R	S					R						Sensitive	Sensitive	Resistant	Sensitive																	5
Senegal	16DBMAB344	Retrospective						sequenced		WT	Sensitive	Sensitive																	Resistant																		5
Senegal	16DBMAB310	Retrospective	2014	55	Male	Negative	Relapse of retreatement	failed					S	S	R	S					R						Sensitive	Sensitive	Resistant	Sensitive																	5
Senegal	16DBMAB328	Retrospective	2015	34	Male	Negative	Relapse of retreatement	failed					S	S	R	S					R						Sensitive	Sensitive	Resistant	Sensitive																	5
Senegal	16DBMAB326	Retrospective	2015	26	Female	Negative	Relapse	failed					S	S	R	S					R						Sensitive	Sensitive	Resistant	Sensitive																	5
Senegal	16DBMAB319	Retrospective	2014	28	Female	Negative	Relapse of retreatement	failed					S	S	R	S					R						Sensitive	Sensitive	Resistant	Sensitive																	5
Togo	056/14	Retrospective		25	Male	Negative	Failure new case	sequenced		Cys184Phe	Never reported	Resistant	R	R	R	S					R							Resistant	Resistant
Togo	424/16	Retrospective		28	Female	Negative	Failure new case	sequenced		Thr50Lys	Never reported	Resistant	S	R	R	R					R							Resistant	Resistant
Togo	071/14	Retrospective		55	Female	Negative	Failure new case	sequenced		Cys184Phe	Never reported	Resistant	R	R	R	S					R							Resistant	Resistant
Togo	004/14	Retrospective		20	Female	Negative	Relapse	sequenced		Cys184Phe	Never reported	Resistant	R	R	R	S					R							Resistant	Resistant
Togo	003/15	Retrospective		36	Male	Negative	Relapse	sequenced		WT	Sensitive	Sensitive	S	R	R	S					R							Resistant	Resistant
Togo	491/14	Retrospective		34	Male	Negative	Relapse	sequenced		WT	Sensitive	Sensitive	S	R	R	S					R							Resistant	Resistant
Togo	184/15	Retrospective		26	Male	Negative	Failure new case	sequenced		WT	Sensitive	Sensitive	R	R	R	S					R							Resistant	Resistant
Togo	047/16	Retrospective		39	Male	Negative	Relapse	sequenced		WT	Sensitive	Sensitive	S	R	R	S					R							Resistant	Resistant
Togo	240/15	Retrospective		38	Female	Positive	Relapse	sequenced		WT	Sensitive	Sensitive	S	R	R	R					R							Resistant	Resistant
Togo	545/14	Retrospective		28	Female	Negative	Relapse	sequenced		WT	Sensitive	Sensitive	R	R	R	R					R							Resistant	Resistant
Togo	599/14	Retrospective		40	Male	Positive	New case	sequenced		WT	Sensitive	Sensitive	S	R	R	S					R							Resistant	Resistant
Togo	232/15	Retrospective		25	Female	Negative	Relapse	sequenced		WT	Sensitive	Sensitive	S	R	R	S					R							Resistant	Resistant
Togo	021/15	Retrospective		33	Male	Negative	Relapse	sequenced		WT	Sensitive	Sensitive	R	R	R	R					R							Resistant	Resistant
Togo	437/15	Retrospective		34	Female	Negative	Relapse of retreatement	sequenced		WT	Sensitive	Sensitive	R	R	R	S					R							Resistant	Resistant
Togo	138/15	Retrospective		37	Female	Positive	Failure new case	sequenced		WT	Sensitive	Sensitive	S	R	R	S					R							Resistant	Resistant
Togo	111/16	Retrospective		26	Female	Positive	Relapse	sequenced		WT	Sensitive	Sensitive	R	R	R	R					R							Resistant	Resistant
Togo	183/15	Retrospective		32	Male	Negative	Failure new case	sequenced		WT	Sensitive	Sensitive	R	R	R	R					R							Resistant	Resistant
Togo	439/14	Retrospective		42	Male	Negative	Relapse	sequenced		WT	Sensitive	Sensitive	S	R	R	S					R							Resistant	Resistant
Togo	122/14	Retrospective		60	Male	Negative	Relapse	sequenced		WT	Sensitive	Sensitive	S	R	R	R					R							Resistant	Resistant
