# Supplementary material for: Half of rifampicin-resistant Mycobacterium tuberculosis complex isolated from tuberculosis patients in Sub-Saharan Africa have concomitant resistance to pyrazinamide
Source: PLoS One. 2017 Oct 31;12(10):e0187211. doi: 10.1371/journal.pone.0187211 (PMC5663438; doi:10.1371/journal.pone.0187211)
Supplement: S3 File — Individual mutations reported, and their (un)known association with resistance (interpretation). (XLS) [file pone.0187211.s003.xls]

## Sheet: Sheet1
Country	Mutation in pncA protein	Mutation in pncA DNA	Pyrazinamide susceptibility (litterature)	Pyrazinamide susceptibility final interpretation
Benin	Val139Ala	gtg139gcg	Resistant	Resistant
Benin	Ala171Val	gcg171gtg	Unclear	Resistant
Benin	Frameshift	ins526 CGCAC	Never reported	Resistant
Benin	Leu159Arg	ctg159cgg	Resistant	Resistant
Benin	Val180Phe	gtc180ttc	Resistant	Resistant
Burkina Faso	Lys96Glu	aag/gag	Resistant	Resistant
Burkina Faso	del Gln141 to Ser164	del421 72bp	Never reported	Resistant
Burkina Faso	Lys96Glu	aag/gag	Resistant	Resistant
Burkina Faso	Lys48Stop	aag/tag	Resistant	Resistant
Burundi	Met175Ile		Resistant	Resistant
Burundi	del Val131	del391 3bp	Never reported	Resistant
Burundi	Met175Ile		Resistant	Resistant
Burundi	His51Pro		Resistant	Resistant
Burundi	del Val131	del391 3bp	Never reported	Resistant
Burundi	del Val131	del391 3bp	Never reported	Resistant
Burundi	Gln10Stop		Resistant	Resistant
Burundi	frameshift	ins193 a	Resistant	Resistant
Burundi	del Val131	del391 3bp	Never reported	Resistant
Burundi	Met175Ile		Resistant	Resistant
Burundi	del Val131	del391 3bp	Never reported	Resistant
Burundi	frameshift	ins362 c	Never reported	Resistant
Burundi	del Val131	del391 3bp	Never reported	Resistant
Burundi	Met175Ile		Resistant	Resistant
Burundi	Met175Ile		Resistant	Resistant
Burundi	Met175Ile		Resistant	Resistant
Burundi	frameshift	ins362 c	Never reported	Resistant
Burundi	Ala134Val		Resistant	Resistant
Burundi	Met175Ile		Resistant	Resistant
Burundi	Met175Ile		Resistant	Resistant
Burundi	Thr167Thr (mix WT)	167act, 190ctc (both mix WT)	Sensitive	Sensitive
Burundi	silent mutation		Sensitive	Sensitive
Cameroun	Cys72Arg		Resistant	Resistant
Cameroun	Met1Ile		Resistant	Resistant
Cameroun	frameshift	del298 a	Never reported	Resistant
Cameroun	Asp12Tyr		Never reported	Resistant
Cameroun	Thr142Pro		Resistant	Resistant
Cameroun	Thr160Pro		Resistant	Resistant
Cameroun	promotor	-11A/G	Resistant	Resistant
Cameroun	Ser104Arg		Resistant	Resistant
Cameroun	Tyr95Stop (mix WT)	taa	Resistant	Resistant
Cameroun	Ile6Thr		Resistant	Resistant
Cameroun	del promotor/TATA		Never reported	Resistant
Cameroun	Cys14Stop		Resistant	Resistant
Cameroun	Gln10Pro		Resistant	Resistant
Cameroun	frameshift	Del139 a	Never reported	Resistant
Cameroun	Gln10Pro		Resistant	Resistant
Cameroun	Gly97Asp		Resistant	Resistant
Cameroun	Gln10Pro		Resistant	Resistant
Cameroun	Gln10Pro		Resistant	Resistant
Cameroun	frameshift	Del293 c	Never reported	Resistant
Cameroun	Val139Ala		Resistant	Resistant
Cameroun	Thr87Met		Resistant	Resistant
Cameroun	Asp63Ala		Resistant	Resistant
Cameroun	Thr160Pro		Resistant	Resistant
Cameroun	Gln10Pro		Resistant	Resistant
Cameroun	del Gly113	del336 cgg	Never reported	Resistant
Cameroun	Leu120Arg		Resistant	Resistant
Cameroun	frameshift	Del257 81bp	Never reported	Resistant
Cameroun	Tyr41Stop	tag	Resistant	Resistant
Cameroun	Gln122Stop		Resistant	Resistant
Cameroun	Pro69Arg		Resistant	Resistant
Cameroun	Tyr103His		Resistant	Resistant
Cameroun	Asp12Asn (mix WT)		Resistant	Resistant
Cameroun	promotor	-11A/G	Resistant	Resistant
Cameroun	Gln10Pro		Resistant	Resistant
Cameroun	frameshift	ins389 gg	Resistant	Resistant
Cameroun	Cys14Stop		Resistant	Resistant
Cameroun	Leu120Arg		Resistant	Resistant
Cameroun	Tyr103His		Resistant	Resistant
Cameroun	Thr160Pro		Resistant	Resistant
Cameroun	frameshift	Del99 CTACCTGG	Never reported	Resistant
Cameroun	Thr160Pro		Resistant	Resistant
Cameroun	Trp68Cys		Resistant	Resistant
Cameroun	Asp12Ala		Resistant	Resistant
Cameroun	Thr160Pro		Resistant	Resistant
Cameroun	Tyr103His		Resistant	Resistant
Cameroun	frameshift	ins196 large (hypothetical protein)	Never reported	Resistant
Cameroun	Ala46Glu		Resistant	Resistant
Cameroun	Ser104Arg		Resistant	Resistant
Cameroun	Thr142Pro		Resistant	Resistant
Cameroun	Lys48Asn (mix WT)		Never reported	Resistant
Cameroun	Cys14Stop	tgc14tga	Resistant	Resistant
Cameroun	Stop187Trp		Never reported	Resistant
Cameroun	Arg154Gly		Unclear	Resistant
Cameroun	Thr160Pro		Resistant	Resistant
Cameroun	Asp12Glu (mix WT)		Resistant	Resistant
Cameroun	Stop187Arg		Resistant	Resistant
Cameroun	Leu120Arg		Resistant	Resistant
Cameroun	Gln10Pro		Resistant	Resistant
Cameroun	frameshift	Ins175 TCCGGCACACCGGACTATTCCTCTC	Never reported	Resistant
Cameroun	Ser104Arg		Resistant	Resistant
Cameroun	His137Gln		Never reported	Resistant
Cameroun	Ala171Val		Sensitive	Sensitive
Cameroun	Ala102Arg		Sensitive	Sensitive
Cameroun	Ala171Val		Sensitive	Sensitive
Cameroun	Ala171Val		Sensitive	Sensitive
Cameroun	Ala171Val		Sensitive	Sensitive
Côte d'Ivoire	frameshift	ins 206: c	Never reported	Resistant
Côte d'Ivoire	Pro54Gln	ccg/cag	Resistant	Resistant
Côte d'Ivoire	Asp63Ala	gac/gtc	Unclear	Resistant
Côte d'Ivoire	Val157Gly	gtg/ggg	Unclear	Resistant
Côte d'Ivoire	His137Gln	cat/cag	Never reported	Resistant
Côte d'Ivoire	promotor	a-11c	Resistant	Resistant
Côte d'Ivoire	Ala171Pro	gcg/ccg	Resistant	Resistant
Côte d'Ivoire	frameshift	ins 206: c	Never reported	Resistant
Côte d'Ivoire	Val157Gly	gtg/ggg	Unclear	Resistant
Côte d'Ivoire	Val157Gly	gtg/ggg	Unclear	Resistant
Côte d'Ivoire	Leu172Pro	ctg/ccg	Resistant	Resistant
Côte d'Ivoire	Gly97Asp	ggt/gac	Resistant	Resistant
Côte d'Ivoire	Leu182Ser	ttg/tcg	Resistant	Resistant
Côte d'Ivoire	Val157Gly	gtg/ggg	Unclear	Resistant
Côte d'Ivoire	Gly97Asp	ggt/gat	Resistant	Resistant
Côte d'Ivoire	Asp63Val	gac/gtc	Never reported	Resistant
Côte d'Ivoire	Val155Ala	gtg/gcg	Sensitive	Sensitive
Mali	His57Asp	CAC169GAC	Resistant	Resistant
Mali	Phe81Cys	TTC242TGC	Resistant	Resistant
Mali	Ser104Arg	AGC312AGA	Resistant	Resistant
Mali	Asp12Ala	GAC35GCC	Resistant	Resistant
Mali	Cys14stop	TGC42TGA	Resistant	Resistant
Mali	Phe81Cys	TTC242TGC	Resistant	Resistant
Mali	Pro69Ser	CCA205TCA	Never reported	Resistant
Mali	Val163Ala	GTG488GCG	Resistant	Resistant
Mali	His57Tyr	CAC169TAC	Resistant	Resistant
Mali	Ala146Val	GCG437GTG	Resistant	Resistant
Mali	Val163Ala	GTG488GCG	Resistant	Resistant
Mali	His57Tyr	CAC169TAC	Resistant	Resistant
Mali	Ala143Thr	GCC427ACC	Sensitive	Sensitive
Niger	His51Asn		Resistant	Resistant
Niger	ins93 Val Leu	ins277 GTGTTG	Never reported	Resistant
Niger	frameshift	ins162 g	Never reported	Resistant
Niger	frameshift	ins389 gg	Resistant	Resistant
Niger	frameshift	del441 a	Never reported	Resistant
Niger	frameshift	ins99 ctac	Never reported	Resistant
Niger	Ser66Pro		Resistant	Resistant
Niger	Cys72Arg		Resistant	Resistant
Niger	Ala134Val		Resistant	Resistant
Niger	Cys14Stop		Resistant	Resistant
Niger	Phe13Val		Never reported	Resistant
Niger	ins 92GlyVal	ins276 ggtgtt	Never reported	Resistant
Niger	Thr76Pro		Resistant	Resistant
Niger	Thr76Pro		Resistant	Resistant
Niger	Lys96Gln		Resistant	Resistant
Niger	Ala146Thr		Resistant	Resistant
Niger	Val157Gly		Unclear	Resistant
Niger	frameshift	del441 a	Never reported	Resistant
Niger	Arg2Arg		Sensitive	Sensitive
RCA	Val45Met		Never reported	Resistant
RCA	Asp12Gly		Unclear	Resistant
RCA	Leu159Pro (mix WT)	159ccg	Resistant	Resistant
RCA	Val45Met		Never reported	Resistant
RCA	Thr100Pro		Resistant	Resistant
RCA	Leu4Trp (mix WT)	tgg	Resistant	Resistant
RCA	Pro62Ser		Resistant	Resistant
RCA	Asp12Ala		Resistant	Resistant
RCA	Ala171Val		Sensitive	Sensitive
RCA	promotor, Ser65Ser	del-126c + 65tct	Sensitive	Sensitive
RDC	frameshift	ins33 transposase	Never reported	Resistant
RDC	His57Gln		Resistant	Resistant
RDC	promotor	ins-3 IS6110	Never reported	Resistant
RDC	Leu159Pro		Resistant	Resistant
RDC	Asp8Gly		Resistant	Resistant
RDC	Met175Val	atg175agg	Resistant	Resistant
RDC	Pro54Leu		Resistant	Resistant
RDC	His82Arg		Resistant	Resistant
RDC	Ala46Val		Unclear	Resistant
RDC	Pro69Ser		Resistant	Resistant
RDC	Asp12Ala		Resistant	Resistant
RDC	Ser59Pro		Resistant	Resistant
RDC	Phe13Leu		Resistant	Resistant
RDC	Asp8Gly		Resistant	Resistant
RDC	Thr76Pro		Resistant	Resistant
RDC	Ala146Thr		Resistant	Resistant
RDC	Ser164Stop		Never reported	Resistant
RDC	Asp12Ala		Resistant	Resistant
RDC	Asp8Gly		Resistant	Resistant
RDC	Pro54Leu		Resistant	Resistant
RDC	frameshift	del31 aacga + ins33 transposase	Never reported	Resistant
RDC	Leu85Arg		Resistant	Resistant
RDC	Thr167Ile		Never reported	Resistant
RDC	promotor	-10T/C	Resistant	Resistant
RDC	Pro54Leu		Resistant	Resistant
RDC	Asp12Ala		Resistant	Resistant
RDC	Asp12Gly		Unclear	Resistant
RDC	Asp12Ala		Resistant	Resistant
RDC	His51Pro		Resistant	Resistant
RDC	promotor, 14Gly	-11A/G, 14(Gly)	Resistant	Resistant
RDC	Ala3Trp (mix WT)		Never reported	Resistant
RDC	Asp8Gly		Resistant	Resistant
RDC	Pro69Ser		Resistant	Resistant
RDC	Gln141Pro		Resistant	Resistant
RDC	His82Arg		Resistant	Resistant
RDC	Ala79Val		Never reported	Resistant
RDC	frameshift	ins463 gt	Never reported	Resistant
RDC	Glu144Stop		Never reported	Resistant
RDC	Leu4Trp, frameshift	4tgg, ins/del312 (mix)	Resistant	Resistant
RDC	Ala79Val, Ile133Thr		Resistant	Resistant
RDC	Gln141Pro		Resistant	Resistant
RDC	Asp12Ala		Resistant	Resistant
RDC	His57Gln		Resistant	Resistant
RDC	Ser104Arg		Resistant	Resistant
RDC	Gln141Pro		Resistant	Resistant
RDC	Pro69Ser		Resistant	Resistant
RDC	Pro69Ser (mix WT)		Resistant	Resistant
RDC	Asp12Ala		Resistant	Resistant
RDC	Ser59Pro		Resistant	Resistant
RDC	Met1Thr (mix WT), Ala102Pro	1acg (mix WT), 102ccg	Resistant	Resistant
RDC	Phe81Ser		Resistant	Resistant
RDC	His57Gln		Resistant	Resistant
RDC	Ala146Thr		Resistant	Resistant
RDC	Ser59Pro		Resistant	Resistant
RDC	Asp12Ala		Resistant	Resistant
RDC	LeuAlaThrArg151Trp	del452 TGGCCACCA	Never reported	Resistant
RDC	Gly105Asp		Resistant	Resistant
RDC	Thr167Ile		Never reported	Resistant
RDC	Phe94Leu		Resistant	Resistant
RDC	Ala79Val		Never reported	Resistant
RDC	Asp12Ala		Resistant	Resistant
RDC	Pro54Leu		Resistant	Resistant
RDC	Addition of Putative Transposase on codon 6	ins16 large	Never reported	Resistant
RDC	Ser59Pro		Resistant	Resistant
RDC	LeuAlaThrArg151Trp	del452 TGGCCACCA	Never reported	Resistant
RDC	promotor	ins-3 IS6111	Never reported	Resistant
RDC	Asp12Ala		Resistant	Resistant
RDC	Cys14Asp		Never reported	Resistant
RDC	Cys14Gly		Sensitive	Sensitive
RDC	Ala102Val		Sensitive	Sensitive
Rwanda	Gln10Stop		Resistant	Resistant
Rwanda	frameshift	del71 g	Never reported	Resistant
Rwanda	Gln10Arg		Resistant	Resistant
Rwanda	Gln10Arg	cag29cgg	Resistant	Resistant
Rwanda	His43Pro	cac128ccc	Resistant	Resistant
Rwanda	Gln141Pro	cag422ccg	Resistant	Resistant
Rwanda	Met175Ile	atg525ata	Resistant	Resistant
Rwanda	Gln10Arg	cag29cgg	Resistant	Resistant
Rwanda	Gln141Pro		Resistant	Resistant
Rwanda	Gln141Pro	cag422ccg	Resistant	Resistant
Rwanda	Gln141Pro	cag422ccg	Resistant	Resistant
Rwanda	Gln10Stop	cag28tag	Resistant	Resistant
Rwanda	Gln141Pro	cag422ccg	Resistant	Resistant
Rwanda	Gln10Arg	cag29cgg	Resistant	Resistant
Rwanda	Met175Ile	atg525ata	Resistant	Resistant
Rwanda	Gln10Arg	cag29cgg	Resistant	Resistant
Rwanda	Gln10Arg	cag29cgg	Resistant	Resistant
Rwanda	Gln10Arg		Resistant	Resistant
Rwanda	His43Pro	cac128ccc	Resistant	Resistant
Rwanda	Met175Ile	atg525ata	Resistant	Resistant
Rwanda	Gln141Pro	cag422ccg	Resistant	Resistant
Rwanda	Gln141Pro	cag422ccg	Resistant	Resistant
Rwanda	Gln10Stop	cag28tag	Resistant	Resistant
Rwanda	Gln141Pro	cag422ccg	Resistant	Resistant
Rwanda	His82Asp	cat244gat	Resistant	Resistant
Rwanda	Met175Ile	atg525ata	Resistant	Resistant
Rwanda	Met175Ile	atg525ata	Resistant	Resistant
Rwanda	Val147Ile		Never reported	Resistant
Rwanda	Val180Phe	gtc538ttc	Resistant	Resistant
Rwanda	Gln10Arg		Resistant	Resistant
Rwanda	His43Pro		Resistant	Resistant
Rwanda	Gln10Leu	cag29ctg	Never reported	Resistant
Rwanda	Gln141Pro	cag422ccg	Resistant	Resistant
Rwanda	Met175Ile	atg525ata	Resistant	Resistant
Rwanda	Met175Ile	atg525ata	Resistant	Resistant
Rwanda	His43Pro	cac128ccc	Resistant	Resistant
Rwanda	Met175Ile	atg525ata	Resistant	Resistant
Rwanda	Gln10Stop	cag28tag	Resistant	Resistant
Rwanda	frameshift	del386 3bp	Resistant	Resistant
Rwanda	Gln10Arg	cag29cgg	Resistant	Resistant
Rwanda	Met175Ile	atg525ata	Resistant	Resistant
Rwanda	Met175Ile	atg525ata	Resistant	Resistant
Rwanda	Gln10Arg	cag29cgg	Resistant	Resistant
Rwanda	Gln141Pro		Resistant	Resistant
Rwanda	His43Pro	cac128ccc	Resistant	Resistant
Rwanda	His43Pro	cac128ccc	Resistant	Resistant
Rwanda	His43Pro	cac128ccc	Resistant	Resistant
Rwanda	Phe106Ile		Never reported	Resistant
Rwanda	Gln10Stop	cag28tag	Resistant	Resistant
Rwanda	Gln10Arg	cag29cgg	Resistant	Resistant
Rwanda	His43Pro	cac128ccc	Resistant	Resistant
Rwanda	Gln10Arg, frameshift	cag29cgg, del68 g	Resistant	Resistant
Rwanda	Gln10Arg	cag29cgg	Resistant	Resistant
Rwanda	His43Pro	cac128ccc	Resistant	Resistant
Rwanda	Gln10Arg	cag29cgg	Resistant	Resistant
Rwanda	His43Pro		Resistant	Resistant
Rwanda	Val147Ile		Never reported	Resistant
Rwanda	Met175Ile	atg525ata	Resistant	Resistant
Rwanda	Gln10Arg, frameshift	cag29cgg, del68 g	Resistant	Resistant
Rwanda	frameshift	del386 3bp	Resistant	Resistant
Rwanda	Asp12Ala	gac35gcc	Resistant	Resistant
Rwanda	Met175Ile	atg525ata	Resistant	Resistant
Rwanda	Met175Ile	atg525ata	Resistant	Resistant
Rwanda	Gln10Leu	cag29ctg	Never reported	Resistant
Rwanda	Gln10Arg		Resistant	Resistant
Rwanda	His43Pro	cac128ccc	Resistant	Resistant
Rwanda	His43Pro		Resistant	Resistant
Rwanda	Arg2Arg	cgc369cgg	Sensitive	Sensitive
Senegal	Val130Ala, Val163Ala	gtg130gcg, gtg163gcg	Unclear	Resistant
Senegal	Asp63Ala	gac63gcc	Resistant	Resistant
Senegal	Val21Ala	gta21gca	Resistant	Resistant
Senegal	Asp63Ala	gac63gcc	Resistant	Resistant
Senegal	Leu4Val	ttg4gtg	Never reported	Resistant
Senegal	Pro54Ser	ccg54tcg	Resistant	Resistant
Senegal	Val139Gly	gtg139ggg	Resistant	Resistant
Senegal	Gly132Ser	ggt132agt	Resistant	Resistant
Senegal	Val128Gly	gtc128ggc	Resistant	Resistant
Senegal	frameshift	ins390 gg	Resistant	Resistant
Senegal	Phe94Leu (mix WT)	ttc94ttg	Resistant	Resistant
Senegal	Arg121Arg	cgg121cga	Sensitive	Sensitive
Senegal	Arg121Arg	cgg121cga	Sensitive	Sensitive
Togo	Cys184Phe		Never reported	Resistant
Togo	Thr50Lys		Never reported	Resistant
Togo	Cys184Phe		Never reported	Resistant
Togo	Cys184Phe		Never reported	Resistant
